# Supplementary material for: Host-specific symbioses and the microbial prey of a pelagic tunicate (Pyrosoma atlanticum)
Source: ISME Commun. 2021 Apr 14;1:11. doi: 10.1038/s43705-021-00007-1 (PMC9723572; doi:10.1038/s43705-021-00007-1)
Supplement: Supplementary file 3 — Supplemental Tables [file 43705_2021_7_MOESM3_ESM.xlsx]

## Sheet: STable 1 tax assign   
ASV ID	Kingdom	Phylum	Class	Order	Family	Genus	Species
ASV1	Bacteria	Proteobacteria	Alphaproteobacteria	NA	NA	NA	NA
ASV2	Bacteria	Proteobacteria	Gammaproteobacteria	Vibrionales	Vibrionaceae	Vibrio	NA
ASV3	Bacteria	Proteobacteria	Alphaproteobacteria	Rhodobacterales	Rhodobacteraceae	Amylibacter	Amylibacter_ulvae(NR_146351.1)
ASV4	Bacteria	Proteobacteria	Gammaproteobacteria	NA	NA	NA	NA
ASV5	Bacteria	Proteobacteria	Gammaproteobacteria	Vibrionales	Vibrionaceae	Vibrio	NA
ASV6	Bacteria	NA	NA	NA	NA	NA	NA
ASV7	Bacteria	Proteobacteria	Alphaproteobacteria	NA	NA	NA	NA
ASV8	Bacteria	Proteobacteria	Alphaproteobacteria	-	SAR11	Candidatus Pelagibacter	Pelagibacter_ubique(CP000084)
ASV9	Bacteria	Proteobacteria	Gammaproteobacteria	NA	NA	NA	NA
ASV10	Bacteria	Proteobacteria	Alphaproteobacteria	Rhodobacterales	Rhodobacteraceae	Planktomarina	Planktomarina_temperata(GQ369962)
ASV11	Bacteria	Proteobacteria	Alphaproteobacteria	-	SAR11	Candidatus Pelagibacter	Pelagibacter_ubique(CP000084)
ASV12	Bacteria	NA	NA	NA	NA	NA	NA
ASV13	Bacteria	Proteobacteria	Betaproteobacteria	Methylophilales	Methylophilaceae	Methylophilus	NA
ASV14	Bacteria	Proteobacteria	Alphaproteobacteria	NA	NA	NA	NA
ASV15	Bacteria	Proteobacteria	Alphaproteobacteria	-	SAR11	Candidatus Pelagibacter	Pelagibacter_ubique(CP000084)
ASV16	Bacteria	Proteobacteria	Gammaproteobacteria	NA	NA	NA	NA
ASV17	Bacteria	Proteobacteria	Gammaproteobacteria	NA	NA	NA	NA
ASV18	Bacteria	Proteobacteria	Gammaproteobacteria	Alteromonadales	Colwelliaceae	Colwellia	Colwellia_arctica(NR_136835.1)
ASV19	Bacteria	Proteobacteria	Alphaproteobacteria	NA	NA	NA	NA
ASV20	Archaea	Euryarchaeota	NA	NA	NA	NA	NA
ASV21	Bacteria	Proteobacteria	Alphaproteobacteria	NA	NA	NA	NA
ASV22	Bacteria	Proteobacteria	Alphaproteobacteria	Rhodobacterales	Rhodobacteraceae	Loktanella	Loktanella_litorea(JN885197)
ASV23	Bacteria	Proteobacteria	Alphaproteobacteria	Rhodobacterales	Rhodobacteraceae	NA	NA
ASV24	Bacteria	Bacteroidetes	Flavobacteriia	Flavobacteriales	Flavobacteriaceae	NA	NA
ASV25	Bacteria	Proteobacteria	Gammaproteobacteria	Gammaproteobacteria incertae sedis	-	NA	NA
ASV26	Archaea	Thaumarchaeota	-	Nitrosopumilales	Nitrosopumilaceae	Nitrosopumilus	Nitrosopumilus_maritimus(JQ346765)
ASV27	Bacteria	Proteobacteria	Gammaproteobacteria	NA	NA	NA	NA
ASV28	Bacteria	Proteobacteria	Gammaproteobacteria	NA	NA	NA	NA
ASV29	Bacteria	Proteobacteria	Gammaproteobacteria	Pseudomonadales	NA	NA	NA
ASV30	Bacteria	Cyanobacteria/Chloroplast	Chloroplast	-	Chloroplast	Bacillariophyta	Thalassiosira_pseudonana(EF067921)
ASV31	Bacteria	Bacteroidetes	Flavobacteriia	Flavobacteriales	Flavobacteriaceae	NA	NA
ASV32	Archaea	Thaumarchaeota	-	Nitrosopumilales	Nitrosopumilaceae	Nitrosopumilus	Nitrosopumilus_maritimus(JQ346765)
ASV33	Bacteria	Bacteroidetes	Flavobacteriia	Flavobacteriales	Flavobacteriaceae	NA	NA
ASV34	Bacteria	Proteobacteria	Gammaproteobacteria	Gammaproteobacteria incertae sedis	-	Congregibacter	NA
ASV35	Bacteria	Proteobacteria	Alphaproteobacteria	Rhodospirillales	Rhodospirillaceae	NA	NA
ASV36	Bacteria	Bacteroidetes	Flavobacteriia	Flavobacteriales	Cryomorphaceae	Phaeocystidibacter	Phaeocystidibacter_marisrubri(NR_136475.1)
ASV37	Bacteria	Proteobacteria	Deltaproteobacteria	NA	NA	NA	NA
ASV38	Bacteria	Proteobacteria	Gammaproteobacteria	NA	NA	NA	NA
ASV39	Bacteria	Proteobacteria	Gammaproteobacteria	NA	NA	NA	NA
ASV40	Bacteria	Proteobacteria	Gammaproteobacteria	NA	NA	NA	NA
ASV41	Archaea	Thaumarchaeota	-	Nitrosopumilales	Nitrosopumilaceae	Nitrosopumilus	Nitrosopumilus_maritimus(JQ346765)
ASV42	Bacteria	Proteobacteria	Gammaproteobacteria	Gammaproteobacteria incertae sedis	-	NA	NA
ASV43	Bacteria	NA	NA	NA	NA	NA	NA
ASV44	Bacteria	NA	NA	NA	NA	NA	NA
ASV45	Bacteria	Proteobacteria	Gammaproteobacteria	NA	NA	NA	NA
ASV46	Bacteria	NA	NA	NA	NA	NA	NA
ASV47	Bacteria	NA	NA	NA	NA	NA	NA
ASV48	Bacteria	Proteobacteria	Gammaproteobacteria	Oceanospirillales	Oceanospirillales incertae sedis	Pseudohongiella	gamma_proteobacterium(JX981925)
ASV49	Bacteria	Proteobacteria	Gammaproteobacteria	NA	NA	NA	NA
ASV50	Bacteria	Proteobacteria	Gammaproteobacteria	Vibrionales	Vibrionaceae	Vibrio	NA
ASV51	Bacteria	Proteobacteria	Deltaproteobacteria	Myxococcales	NA	NA	NA
ASV52	Bacteria	Bacteroidetes	Flavobacteriia	Flavobacteriales	Flavobacteriaceae	NA	NA
ASV53	Archaea	Thaumarchaeota	-	Nitrosopumilales	Nitrosopumilaceae	Nitrosopumilus	Nitrosopumilus_maritimus(JQ346765)
ASV54	Bacteria	Bacteroidetes	Flavobacteriia	Flavobacteriales	NA	NA	NA
ASV55	Bacteria	Planctomycetes	Planctomycetia	Planctomycetales	Planctomycetaceae	Blastopirellula	NA
ASV56	Bacteria	Proteobacteria	Alphaproteobacteria	NA	NA	NA	NA
ASV57	Bacteria	Bacteroidetes	Flavobacteriia	Flavobacteriales	Flavobacteriaceae	Polaribacter	Polaribacter_sejongensis(HQ853596)
ASV58	Bacteria	Marinimicrobia	-	-	-	Marinimicrobia genera incertae sedis	uncultured_eubacterium(U41450)
ASV59	Bacteria	Proteobacteria	Gammaproteobacteria	NA	NA	NA	NA
ASV60	Bacteria	Bacteroidetes	Flavobacteriia	Flavobacteriales	Flavobacteriaceae	Ulvibacter	NA
ASV61	Bacteria	Proteobacteria	Alphaproteobacteria	NA	NA	NA	NA
ASV62	Bacteria	Bacteroidetes	Flavobacteriia	Flavobacteriales	Flavobacteriaceae	NA	NA
ASV63	Bacteria	Bacteroidetes	Flavobacteriia	Flavobacteriales	Flavobacteriaceae	Ulvibacter	Altibacter_lentus(NR_126240.1)
ASV64	Archaea	Thaumarchaeota	-	Nitrosopumilales	Nitrosopumilaceae	Nitrosopumilus	Nitrosopumilus_maritimus(JQ346765)
ASV65	Archaea	Thaumarchaeota	-	Nitrosopumilales	Nitrosopumilaceae	Nitrosopumilus	Nitrosopumilus_maritimus(JQ346765)
ASV66	Bacteria	Proteobacteria	NA	NA	NA	NA	NA
ASV67	Bacteria	Proteobacteria	Gammaproteobacteria	Vibrionales	Vibrionaceae	Photobacterium	Photobacterium_iliopiscarium(AY643710)
ASV68	Bacteria	Proteobacteria	Alphaproteobacteria	NA	NA	NA	NA
ASV69	Bacteria	Bacteroidetes	Sphingobacteriia	Sphingobacteriales	Saprospiraceae	NA	NA
ASV70	Bacteria	Proteobacteria	Alphaproteobacteria	Rhodobacterales	Rhodobacteraceae	NA	NA
ASV71	Bacteria	Proteobacteria	NA	NA	NA	NA	NA
ASV72	Bacteria	Proteobacteria	Gammaproteobacteria	Gammaproteobacteria incertae sedis	-	Congregibacter	Luminiphilus_syltensis(NR_125526.1)
ASV73	Bacteria	Proteobacteria	Alphaproteobacteria	Rhodospirillales	Rhodospirillaceae	Nisaea	NA
ASV74	Bacteria	Proteobacteria	Gammaproteobacteria	NA	NA	NA	NA
ASV75	Bacteria	NA	NA	NA	NA	NA	NA
ASV76	Bacteria	Proteobacteria	Gammaproteobacteria	NA	NA	NA	NA
ASV77	Bacteria	Proteobacteria	Alphaproteobacteria	-	SAR11	Candidatus Pelagibacter	Pelagibacter_ubique(CP000084)
ASV78	Bacteria	Proteobacteria	Alphaproteobacteria	Rhizobiales	Methylocystaceae	Terasakiella	Emcibacter_nanhaiensis(NR_136430.1)
ASV79	Bacteria	Marinimicrobia	-	-	-	Marinimicrobia genera incertae sedis	uncultured_eubacterium(U41450)
ASV80	Bacteria	Proteobacteria	Gammaproteobacteria	Alteromonadales	Alteromonadaceae	Haliea	NA
ASV81	Bacteria	Bacteroidetes	Flavobacteriia	Flavobacteriales	Flavobacteriaceae	NA	NA
ASV82	Bacteria	Cyanobacteria/Chloroplast	Chloroplast	-	Chloroplast	Bacillariophyta	Phaeodactylum_tricornutum(EF067920)
ASV83	Bacteria	Proteobacteria	Gammaproteobacteria	Alteromonadales	Alteromonadaceae	Alteromonas	Alteromonas_sp.(AB920393)
ASV84	Bacteria	Actinobacteria	Actinobacteria	Actinomycetales	Microbacteriaceae	Rhodoluna	Aquiluna_rubra(NR_125489.1)
ASV85	Bacteria	Proteobacteria	Alphaproteobacteria	Rhodobacterales	Rhodobacteraceae	Tateyamaria	Tateyamaria_pelophila(AJ968651)
ASV86	Bacteria	Proteobacteria	Gammaproteobacteria	Alteromonadales	Colwelliaceae	Colwellia	Colwellia_piezophila(AB094412)
ASV87	Bacteria	Bacteroidetes	Flavobacteriia	Flavobacteriales	Flavobacteriaceae	NA	NA
ASV88	Bacteria	Proteobacteria	Deltaproteobacteria	NA	NA	NA	NA
ASV89	Bacteria	Proteobacteria	Alphaproteobacteria	-	SAR11	Candidatus Pelagibacter	Pelagibacter_ubique(CP000084)
ASV90	Bacteria	Planctomycetes	Planctomycetia	Planctomycetales	Planctomycetaceae	NA	NA
ASV91	Bacteria	Proteobacteria	Gammaproteobacteria	NA	NA	NA	NA
ASV92	Bacteria	Proteobacteria	Deltaproteobacteria	Myxococcales	NA	NA	NA
ASV93	Archaea	Thaumarchaeota	-	Nitrosopumilales	Nitrosopumilaceae	Nitrosopumilus	Nitrosopumilus_maritimus(JQ346765)
ASV94	Bacteria	Proteobacteria	Alphaproteobacteria	NA	NA	NA	NA
ASV95	Archaea	Euryarchaeota	NA	NA	NA	NA	NA
ASV96	Bacteria	Marinimicrobia	-	-	-	Marinimicrobia genera incertae sedis	uncultured_eubacterium(U41450)
ASV97	Bacteria	Bacteroidetes	Flavobacteriia	Flavobacteriales	Flavobacteriaceae	NA	NA
ASV98	Bacteria	Proteobacteria	Alphaproteobacteria	Rhodospirillales	Rhodospirillaceae	NA	NA
ASV99	Bacteria	Proteobacteria	Gammaproteobacteria	NA	NA	NA	NA
ASV100	Bacteria	Proteobacteria	Gammaproteobacteria	NA	NA	NA	NA
ASV101	Bacteria	Proteobacteria	Gammaproteobacteria	Alteromonadales	Alteromonadales incertae sedis	NA	NA
ASV102	Bacteria	Proteobacteria	Gammaproteobacteria	Oceanospirillales	NA	NA	NA
ASV103	Bacteria	Proteobacteria	Alphaproteobacteria	Rhodospirillales	Rhodospirillaceae	NA	NA
ASV104	Bacteria	Bacteroidetes	Flavobacteriia	Flavobacteriales	NA	NA	NA
ASV105	Bacteria	Proteobacteria	Gammaproteobacteria	NA	NA	NA	NA
ASV106	Bacteria	Proteobacteria	Gammaproteobacteria	NA	NA	NA	NA
ASV107	Bacteria	Proteobacteria	Gammaproteobacteria	NA	NA	NA	NA
ASV108	Bacteria	Proteobacteria	Gammaproteobacteria	NA	NA	NA	NA
ASV109	Bacteria	NA	NA	NA	NA	NA	NA
ASV110	Bacteria	Bacteroidetes	Flavobacteriia	Flavobacteriales	Flavobacteriaceae	NA	NA
ASV111	Bacteria	Proteobacteria	Gammaproteobacteria	NA	NA	NA	NA
ASV112	Bacteria	NA	NA	NA	NA	NA	NA
ASV113	Bacteria	Proteobacteria	Gammaproteobacteria	NA	NA	NA	NA
ASV114	Bacteria	Proteobacteria	Gammaproteobacteria	NA	NA	NA	NA
ASV115	Bacteria	Marinimicrobia	-	-	-	Marinimicrobia genera incertae sedis	uncultured_eubacterium(U41450)
ASV116	Bacteria	Proteobacteria	Alphaproteobacteria	-	SAR11	Candidatus Pelagibacter	Pelagibacter_ubique(CP000084)
ASV117	Bacteria	Proteobacteria	Betaproteobacteria	NA	NA	NA	NA
ASV118	Bacteria	Proteobacteria	Alphaproteobacteria	Rhodobacterales	Rhodobacteraceae	NA	NA
ASV119	Bacteria	Bacteroidetes	Flavobacteriia	Flavobacteriales	Flavobacteriaceae	NA	NA
ASV120	Bacteria	Verrucomicrobia	Verrucomicrobiae	Verrucomicrobiales	Verrucomicrobiaceae	NA	NA
ASV121	Bacteria	Proteobacteria	Alphaproteobacteria	Rhodospirillales	Rhodospirillaceae	Oceanibaculum	Oceanibaculum_pacificum(FJ463255)
ASV122	Bacteria	Proteobacteria	Alphaproteobacteria	-	SAR11	Candidatus Pelagibacter	Pelagibacter_ubique(CP000084)
ASV123	Bacteria	Proteobacteria	Alphaproteobacteria	Rhodospirillales	Rhodospirillaceae	NA	NA
ASV124	Bacteria	Proteobacteria	Alphaproteobacteria	Rhodobacterales	Rhodobacteraceae	Planktomarina	Planktomarina_temperata(GQ369962)
ASV125	Bacteria	Bacteroidetes	Flavobacteriia	Flavobacteriales	Flavobacteriaceae	NA	NA
ASV126	Bacteria	Proteobacteria	Deltaproteobacteria	Desulfovibrionales	NA	NA	NA
ASV127	Bacteria	Proteobacteria	Alphaproteobacteria	Rhodobacterales	Rhodobacteraceae	NA	NA
ASV128	Bacteria	Proteobacteria	Gammaproteobacteria	NA	NA	NA	NA
ASV129	Bacteria	NA	NA	NA	NA	NA	NA
ASV130	Bacteria	Proteobacteria	Gammaproteobacteria	Gammaproteobacteria incertae sedis	-	Eionea	Eionea_nigra(AY576771)
ASV131	Bacteria	Proteobacteria	Alphaproteobacteria	Rhodobacterales	Rhodobacteraceae	NA	NA
ASV132	Bacteria	Bacteroidetes	Bacteroidia	Bacteroidales	NA	NA	NA
ASV133	Bacteria	Proteobacteria	Gammaproteobacteria	NA	NA	NA	NA
ASV134	Bacteria	Proteobacteria	Alphaproteobacteria	-	SAR11	Candidatus Pelagibacter	Pelagibacter_ubique(CP000084)
ASV135	Bacteria	Proteobacteria	Alphaproteobacteria	Rhodobacterales	Rhodobacteraceae	NA	NA
ASV136	Bacteria	Proteobacteria	Gammaproteobacteria	Oceanospirillales	Oceanospirillales incertae sedis	Pseudohongiella	gamma_proteobacterium(JX981925)
ASV137	Bacteria	Proteobacteria	Gammaproteobacteria	NA	NA	NA	NA
ASV138	Bacteria	Cyanobacteria/Chloroplast	Chloroplast	-	Chloroplast	Bacillariophyta	Phaeodactylum_tricornutum(EF067920)
ASV139	Bacteria	Proteobacteria	Gammaproteobacteria	Oceanospirillales	Oceanospirillales incertae sedis	Pseudohongiella	gamma_proteobacterium(JX981925)
ASV140	Bacteria	Bacteroidetes	NA	NA	NA	NA	NA
ASV141	Bacteria	Proteobacteria	Gammaproteobacteria	Oceanospirillales	Oceanospirillales incertae sedis	Pseudohongiella	gamma_proteobacterium(JX981925)
ASV142	Bacteria	Proteobacteria	Alphaproteobacteria	Rhodobacterales	Rhodobacteraceae	Loktanella	NA
ASV143	Archaea	Euryarchaeota	NA	NA	NA	NA	NA
ASV144	Bacteria	Marinimicrobia	-	-	-	Marinimicrobia genera incertae sedis	uncultured_eubacterium(U41450)
ASV145	Bacteria	NA	NA	NA	NA	NA	NA
ASV146	Bacteria	Proteobacteria	Alphaproteobacteria	Rhodobacterales	Rhodobacteraceae	Loktanella	Loktanella_litorea(JN885197)
ASV147	Bacteria	Proteobacteria	Gammaproteobacteria	Alteromonadales	Pseudoalteromonadaceae	Pseudoalteromonas	NA
ASV148	Bacteria	Planctomycetes	Phycisphaerae	Phycisphaerales	Phycisphaeraceae	Phycisphaera	Algisphaera_agarilytica(NR_125472.1)
ASV149	Bacteria	Cyanobacteria/Chloroplast	Chloroplast	-	Chloroplast	Streptophyta	Triticum_aestivum(AB042240)
ASV150	Bacteria	Proteobacteria	Gammaproteobacteria	NA	NA	NA	NA
ASV151	Bacteria	Proteobacteria	Alphaproteobacteria	Rhodobacterales	Rhodobacteraceae	Litoreibacter	Litoreibacter_janthinus(AB518880)
ASV152	Bacteria	Proteobacteria	Gammaproteobacteria	Oceanospirillales	Oceanospirillaceae	NA	NA
ASV153	Bacteria	Cyanobacteria/Chloroplast	Chloroplast	-	Chloroplast	Streptophyta	Triticum_aestivum(AB042240)
ASV154	Bacteria	Proteobacteria	Gammaproteobacteria	NA	NA	NA	NA
ASV155	Bacteria	Proteobacteria	Gammaproteobacteria	NA	NA	NA	NA
ASV156	Bacteria	Proteobacteria	Gammaproteobacteria	NA	NA	NA	NA
ASV157	Bacteria	Cyanobacteria/Chloroplast	Cyanobacteria	-	NA	NA	NA
ASV158	Bacteria	Proteobacteria	Alphaproteobacteria	Caulobacterales	Hyphomonadaceae	Hellea	Hellea_balneolensis(AY576758)
ASV159	Bacteria	Proteobacteria	NA	NA	NA	NA	NA
ASV160	Bacteria	Proteobacteria	Gammaproteobacteria	Gammaproteobacteria incertae sedis	-	NA	NA
ASV161	Bacteria	Planctomycetes	Planctomycetia	Planctomycetales	Planctomycetaceae	Rhodopirellula	Rubripirellula_obstinata(NR_146677.1)
ASV162	Bacteria	Proteobacteria	Gammaproteobacteria	NA	NA	NA	NA
ASV163	Bacteria	Proteobacteria	Alphaproteobacteria	NA	NA	NA	NA
ASV164	Bacteria	Proteobacteria	Alphaproteobacteria	-	SAR11	Candidatus Pelagibacter	Pelagibacter_ubique(CP000084)
ASV165	Bacteria	Bacteroidetes	Flavobacteriia	Flavobacteriales	Flavobacteriaceae	NA	NA
ASV166	Bacteria	Proteobacteria	Gammaproteobacteria	NA	NA	NA	NA
ASV167	Bacteria	Proteobacteria	Gammaproteobacteria	Pseudomonadales	Pseudomonadaceae	Pseudomonas	NA
ASV168	Bacteria	Cyanobacteria/Chloroplast	Chloroplast	-	Chloroplast	Bacillariophyta	NA
ASV169	Bacteria	Bacteroidetes	NA	NA	NA	NA	NA
ASV170	Bacteria	Proteobacteria	Alphaproteobacteria	Rhodobacterales	Rhodobacteraceae	NA	NA
ASV171	Bacteria	Marinimicrobia	-	-	-	Marinimicrobia genera incertae sedis	uncultured_eubacterium(U41450)
ASV172	Bacteria	Proteobacteria	NA	NA	NA	NA	NA
ASV173	Bacteria	Cyanobacteria/Chloroplast	Chloroplast	-	Chloroplast	Bacillariophyta	NA
ASV174	Bacteria	Proteobacteria	Gammaproteobacteria	NA	NA	NA	NA
ASV175	Bacteria	Proteobacteria	Gammaproteobacteria	Alteromonadales	Moritellaceae	Moritella	Moritella_japonica(D21224)
ASV176	Bacteria	Bacteroidetes	NA	NA	NA	NA	NA
ASV177	Bacteria	Bacteroidetes	Flavobacteriia	Flavobacteriales	Flavobacteriaceae	NA	NA
ASV178	Bacteria	Cyanobacteria/Chloroplast	Chloroplast	-	Chloroplast	Bacillariophyta	Thalassiosira_pseudonana(EF067921)
ASV179	Bacteria	Proteobacteria	Alphaproteobacteria	Rhodobacterales	Rhodobacteraceae	Litoreibacter	Litoreibacter_janthinus(AB518880)
ASV180	Bacteria	Proteobacteria	Gammaproteobacteria	NA	NA	NA	NA
ASV181	Bacteria	NA	NA	NA	NA	NA	NA
ASV182	Bacteria	Proteobacteria	Gammaproteobacteria	NA	NA	NA	NA
ASV183	Bacteria	Bacteroidetes	Flavobacteriia	Flavobacteriales	Cryomorphaceae	NA	NA
ASV184	Bacteria	Bacteroidetes	Flavobacteriia	Flavobacteriales	Flavobacteriaceae	NA	NA
ASV185	Bacteria	Bacteroidetes	Flavobacteriia	Flavobacteriales	Cryomorphaceae	NA	NA
ASV186	Bacteria	Proteobacteria	Alphaproteobacteria	Rhodobacterales	Rhodobacteraceae	Planktomarina	Planktomarina_temperata(GQ369962)
ASV187	Bacteria	Proteobacteria	Gammaproteobacteria	NA	NA	NA	NA
ASV188	Bacteria	Proteobacteria	Betaproteobacteria	Burkholderiales	NA	NA	NA
ASV189	Bacteria	Bacteroidetes	Sphingobacteriia	Sphingobacteriales	Chitinophagaceae	NA	NA
ASV190	Bacteria	Proteobacteria	Gammaproteobacteria	Oceanospirillales	Oceanospirillales incertae sedis	Pseudohongiella	NA
ASV191	Archaea	Thaumarchaeota	-	Nitrosopumilales	Nitrosopumilaceae	Nitrosopumilus	Nitrosopumilus_maritimus(JQ346765)
ASV192	Bacteria	NA	NA	NA	NA	NA	NA
ASV193	Bacteria	Proteobacteria	Gammaproteobacteria	NA	NA	NA	NA
ASV194	Bacteria	NA	NA	NA	NA	NA	NA
ASV195	Bacteria	Marinimicrobia	-	-	-	Marinimicrobia genera incertae sedis	uncultured_eubacterium(U41450)
ASV196	Bacteria	Bacteroidetes	NA	NA	NA	NA	NA
ASV197	Bacteria	Verrucomicrobia	Verrucomicrobiae	Verrucomicrobiales	Verrucomicrobiaceae	Roseibacillus	Roseibacillus_persicicus(AB331890)
ASV198	Bacteria	Proteobacteria	Gammaproteobacteria	Oceanospirillales	Oceanospirillaceae	Oleispira	Oleispira_antarctica(AJ426420)
ASV199	Bacteria	NA	NA	NA	NA	NA	NA
ASV200	Bacteria	Proteobacteria	Gammaproteobacteria	Gammaproteobacteria incertae sedis	-	Porticoccus	Porticoccus_hydrocarbonoclasticus(NR_118247.1)
ASV201	Bacteria	Proteobacteria	Gammaproteobacteria	NA	NA	NA	NA
ASV202	Bacteria	Proteobacteria	Alphaproteobacteria	NA	NA	NA	NA
ASV203	Archaea	Euryarchaeota	Thermoplasmata	NA	NA	NA	NA
ASV204	Bacteria	Marinimicrobia	-	-	-	Marinimicrobia genera incertae sedis	uncultured_eubacterium(U41450)
ASV205	Bacteria	Proteobacteria	Deltaproteobacteria	Desulfovibrionales	NA	NA	NA
ASV206	Bacteria	Proteobacteria	Gammaproteobacteria	NA	NA	NA	NA
ASV207	Bacteria	Proteobacteria	Alphaproteobacteria	-	SAR11	Candidatus Pelagibacter	Pelagibacter_ubique(CP000084)
ASV208	Bacteria	Proteobacteria	Deltaproteobacteria	NA	NA	NA	NA
ASV209	Bacteria	Cyanobacteria/Chloroplast	Cyanobacteria	-	NA	NA	NA
ASV210	Bacteria	Proteobacteria	Alphaproteobacteria	-	SAR11	Candidatus Pelagibacter	Pelagibacter_ubique(CP000084)
ASV211	Bacteria	NA	NA	NA	NA	NA	NA
ASV212	Bacteria	NA	NA	NA	NA	NA	NA
ASV213	Bacteria	Verrucomicrobia	Verrucomicrobiae	Verrucomicrobiales	Verrucomicrobiaceae	Roseibacillus	NA
ASV214	Bacteria	Proteobacteria	Alphaproteobacteria	Rhodospirillales	Rhodospirillaceae	Pelagibius	NA
ASV215	Bacteria	Verrucomicrobia	Opitutae	Puniceicoccales	Puniceicoccaceae	Coraliomargarita	Fucophilus_fucoidanolyticus(NR_112167.1)
ASV216	Archaea	Euryarchaeota	NA	NA	NA	NA	NA
ASV217	Bacteria	Proteobacteria	Gammaproteobacteria	NA	NA	NA	NA
ASV218	Bacteria	Proteobacteria	Deltaproteobacteria	NA	NA	NA	NA
ASV219	Bacteria	NA	NA	NA	NA	NA	NA
ASV220	Archaea	Thaumarchaeota	-	Nitrosopumilales	Nitrosopumilaceae	Nitrosopumilus	Nitrosopumilus_maritimus(JQ346765)
ASV221	Bacteria	NA	NA	NA	NA	NA	NA
ASV222	Bacteria	NA	NA	NA	NA	NA	NA
ASV223	Archaea	Euryarchaeota	NA	NA	NA	NA	NA
ASV224	Bacteria	Proteobacteria	Alphaproteobacteria	NA	NA	NA	NA
ASV225	Bacteria	Proteobacteria	Alphaproteobacteria	Rhodobacterales	Rhodobacteraceae	NA	NA
ASV226	Bacteria	Actinobacteria	Actinobacteria	Acidimicrobiales	Acidimicrobiaceae	NA	NA
ASV227	Bacteria	Bacteroidetes	Flavobacteriia	Flavobacteriales	Cryomorphaceae	NA	NA
ASV228	Bacteria	Bacteroidetes	Flavobacteriia	Flavobacteriales	Cryomorphaceae	NA	NA
ASV229	Bacteria	Proteobacteria	Gammaproteobacteria	NA	NA	NA	NA
ASV230	Bacteria	Proteobacteria	Alphaproteobacteria	NA	NA	NA	NA
ASV231	Bacteria	Proteobacteria	Gammaproteobacteria	NA	NA	NA	NA
ASV232	Bacteria	Proteobacteria	Gammaproteobacteria	NA	NA	NA	NA
ASV233	Archaea	Euryarchaeota	NA	NA	NA	NA	NA
ASV234	Bacteria	Proteobacteria	Gammaproteobacteria	Gammaproteobacteria incertae sedis	-	NA	NA
ASV235	Bacteria	NA	NA	NA	NA	NA	NA
ASV236	Bacteria	Bacteroidetes	Flavobacteriia	Flavobacteriales	NA	NA	NA
ASV237	Archaea	Euryarchaeota	NA	NA	NA	NA	NA
ASV238	Bacteria	Proteobacteria	Alphaproteobacteria	NA	NA	NA	NA
ASV239	Bacteria	Proteobacteria	Gammaproteobacteria	NA	NA	NA	NA
ASV240	Bacteria	Proteobacteria	Alphaproteobacteria	Rhodospirillales	NA	NA	NA
ASV241	Bacteria	Proteobacteria	Gammaproteobacteria	Chromatiales	NA	NA	NA
ASV242	Bacteria	Proteobacteria	Alphaproteobacteria	Rhodobacterales	Rhodobacteraceae	Ruegeria	Ruegeria_scottomollicae(AM905330)
ASV243	Bacteria	Bacteroidetes	Cytophagia	Cytophagales	Flammeovirgaceae	NA	NA
ASV244	Bacteria	Bacteroidetes	Flavobacteriia	Flavobacteriales	Cryomorphaceae	Salinirepens	Salinirepens_amamiensis(AB517714)
ASV245	Bacteria	Bacteroidetes	Flavobacteriia	Flavobacteriales	NA	NA	NA
ASV246	Bacteria	Cyanobacteria/Chloroplast	Chloroplast	-	Chloroplast	Bacillariophyta	Thalassiosira_pseudonana(EF067921)
ASV247	Bacteria	Proteobacteria	Alphaproteobacteria	NA	NA	NA	NA
ASV248	Bacteria	Proteobacteria	Deltaproteobacteria	Desulfovibrionales	NA	NA	NA
ASV249	Bacteria	Proteobacteria	Deltaproteobacteria	Myxococcales	NA	NA	NA
ASV250	Bacteria	Proteobacteria	Alphaproteobacteria	Rhodobacterales	Rhodobacteraceae	Amylibacter	Amylibacter_ulvae(NR_146351.1)
ASV251	Bacteria	Proteobacteria	Gammaproteobacteria	Gammaproteobacteria incertae sedis	-	Congregibacter	Luminiphilus_syltensis(NR_125526.1)
ASV252	Bacteria	Cyanobacteria/Chloroplast	Chloroplast	-	Chloroplast	Bacillariophyta	Thalassiosira_pseudonana(EF067921)
ASV253	Bacteria	Proteobacteria	Gammaproteobacteria	Pseudomonadales	Pseudomonadaceae	Pseudomonas	Pseudomonas_simiae(AJ936933)
ASV254	Bacteria	Bacteroidetes	Flavobacteriia	Flavobacteriales	Cryomorphaceae	NA	NA
ASV255	Bacteria	Cyanobacteria/Chloroplast	Chloroplast	-	Chloroplast	Bacillariophyta	Thalassiosira_pseudonana(EF067921)
ASV256	Bacteria	Planctomycetes	Phycisphaerae	Phycisphaerales	Phycisphaeraceae	Phycisphaera	NA
ASV257	Bacteria	Proteobacteria	Gammaproteobacteria	Alteromonadales	Colwelliaceae	Colwellia	Colwellia_piezophila(AB094412)
ASV258	Bacteria	Bacteroidetes	NA	NA	NA	NA	NA
ASV259	Bacteria	Proteobacteria	Gammaproteobacteria	Gammaproteobacteria incertae sedis	-	Porticoccus	Porticoccus_hydrocarbonoclasticus(NR_118247.1)
ASV260	Bacteria	Proteobacteria	Alphaproteobacteria	-	SAR11	Candidatus Pelagibacter	Pelagibacter_ubique(CP000084)
ASV261	Bacteria	Bacteroidetes	Flavobacteriia	Flavobacteriales	Cryomorphaceae	NA	NA
ASV262	Bacteria	Proteobacteria	Gammaproteobacteria	Arenicellales	Arenicellaceae	Perspicuibacter	Perspicuibacter_marinus(AB908276)
ASV263	Bacteria	Proteobacteria	Alphaproteobacteria	NA	NA	NA	NA
ASV264	Bacteria	Proteobacteria	Alphaproteobacteria	NA	NA	NA	NA
ASV265	Bacteria	Proteobacteria	Gammaproteobacteria	NA	NA	NA	NA
ASV266	Bacteria	Proteobacteria	Gammaproteobacteria	NA	NA	NA	NA
ASV267	Archaea	Euryarchaeota	NA	NA	NA	NA	NA
ASV268	Bacteria	Proteobacteria	Betaproteobacteria	Methylophilales	Methylophilaceae	Methylophilus	NA
ASV269	Bacteria	Verrucomicrobia	Subdivision3	-	-	Subdivision3 genera incertae sedis	uncultured_verrucomicrobium(AJ401132)
ASV270	Bacteria	Proteobacteria	Gammaproteobacteria	NA	NA	NA	NA
ASV271	Bacteria	Bacteroidetes	Cytophagia	Cytophagales	NA	NA	NA
ASV272	Bacteria	Cyanobacteria/Chloroplast	Chloroplast	-	Chloroplast	Bacillariophyta	Thalassiosira_pseudonana(EF067921)
ASV273	Bacteria	Proteobacteria	Gammaproteobacteria	Vibrionales	Vibrionaceae	Vibrio	Vibrio_atlanticus(EF599163)
ASV274	Bacteria	Proteobacteria	NA	NA	NA	NA	NA
ASV275	Bacteria	Proteobacteria	Alphaproteobacteria	Caulobacterales	Hyphomonadaceae	Algimonas	Algimonas_ampicilliniresistens(AB795010)
ASV276	Archaea	Thaumarchaeota	-	Nitrosopumilales	Nitrosopumilaceae	Nitrosopumilus	Nitrosopumilus_maritimus(JQ346765)
ASV277	Bacteria	Proteobacteria	Deltaproteobacteria	NA	NA	NA	NA
ASV278	Bacteria	Proteobacteria	Alphaproteobacteria	NA	NA	NA	NA
ASV279	Bacteria	Actinobacteria	Actinobacteria	Acidimicrobiales	NA	NA	NA
ASV280	Bacteria	NA	NA	NA	NA	NA	NA
ASV281	Bacteria	Proteobacteria	Alphaproteobacteria	Rhodospirillales	Rhodospirillaceae	NA	NA
ASV282	Bacteria	Proteobacteria	Alphaproteobacteria	Sphingomonadales	Sphingomonadaceae	Sphingomonas	Sphingomonas_vulcanisoli(NR_137358.1)
ASV283	Bacteria	Proteobacteria	Alphaproteobacteria	Rhodobacterales	Rhodobacteraceae	NA	NA
ASV284	Bacteria	Bacteroidetes	Flavobacteriia	Flavobacteriales	Cryomorphaceae	NA	NA
ASV285	Bacteria	Actinobacteria	Actinobacteria	Actinomycetales	Microbacteriaceae	NA	NA
ASV286	Bacteria	Proteobacteria	Gammaproteobacteria	Oceanospirillales	Oceanospirillales incertae sedis	Pseudohongiella	gamma_proteobacterium(JX981925)
ASV287	Bacteria	NA	NA	NA	NA	NA	NA
ASV288	Bacteria	Proteobacteria	Gammaproteobacteria	Vibrionales	Vibrionaceae	Vibrio	Vibrio_pomeroyi(AJ491290)
ASV289	Bacteria	Proteobacteria	Alphaproteobacteria	-	SAR11	Candidatus Pelagibacter	Pelagibacter_ubique(CP000084)
ASV290	Bacteria	Acidobacteria	Acidobacteria Gp3	-	-	Gp3	NA
ASV291	Bacteria	Proteobacteria	Gammaproteobacteria	NA	NA	NA	NA
ASV292	Bacteria	Proteobacteria	Deltaproteobacteria	NA	NA	NA	NA
ASV293	Bacteria	NA	NA	NA	NA	NA	NA
ASV294	Bacteria	Proteobacteria	Alphaproteobacteria	Rhodospirillales	Rhodospirillaceae	NA	NA
ASV295	Bacteria	Proteobacteria	Gammaproteobacteria	Chromatiales	NA	NA	NA
ASV296	Bacteria	Bacteroidetes	Flavobacteriia	Flavobacteriales	Flavobacteriaceae	NA	NA
ASV297	Bacteria	Bacteroidetes	Flavobacteriia	Flavobacteriales	Cryomorphaceae	NA	NA
ASV298	Bacteria	Bacteroidetes	NA	NA	NA	NA	NA
ASV299	Bacteria	NA	NA	NA	NA	NA	NA
ASV300	Bacteria	Proteobacteria	Alphaproteobacteria	-	SAR11	Candidatus Pelagibacter	Pelagibacter_ubique(CP000084)
ASV301	Bacteria	Proteobacteria	Alphaproteobacteria	-	SAR11	Candidatus Pelagibacter	Pelagibacter_ubique(CP000084)
ASV302	Bacteria	Bacteroidetes	Flavobacteriia	Flavobacteriales	Cryomorphaceae	NA	NA
ASV303	Bacteria	Proteobacteria	Gammaproteobacteria	Pseudomonadales	Pseudomonadales incertae sedis	Dasania	Dasania_marina(AY771747)
ASV304	Bacteria	Cyanobacteria/Chloroplast	Cyanobacteria	-	Family II	GpIIa	Synechococcus_sp.(AF311293)
ASV305	Bacteria	Proteobacteria	Alphaproteobacteria	Rhodobacterales	Rhodobacteraceae	NA	NA
ASV306	Bacteria	Proteobacteria	Alphaproteobacteria	-	SAR11	Candidatus Pelagibacter	Pelagibacter_ubique(CP000084)
ASV307	Bacteria	Proteobacteria	Gammaproteobacteria	Alteromonadales	Alteromonadaceae	Haliea	Haliea_mediterranea(FN398053)
ASV308	Bacteria	Bacteroidetes	Flavobacteriia	Flavobacteriales	Cryomorphaceae	Phaeocystidibacter	Phaeocystidibacter_luteus(HQ434766)
ASV309	Bacteria	Cyanobacteria/Chloroplast	NA	NA	NA	NA	NA
ASV310	Bacteria	Proteobacteria	Alphaproteobacteria	NA	NA	NA	NA
ASV311	Bacteria	Proteobacteria	Alphaproteobacteria	-	SAR11	Candidatus Pelagibacter	Pelagibacter_ubique(CP000084)
ASV312	Bacteria	Verrucomicrobia	Opitutae	Puniceicoccales	Puniceicoccaceae	NA	NA
ASV313	Bacteria	Proteobacteria	NA	NA	NA	NA	NA
ASV314	Bacteria	Proteobacteria	Betaproteobacteria	Methylophilales	Methylophilaceae	Methylophilus	NA
ASV315	Bacteria	Bacteroidetes	Flavobacteriia	Flavobacteriales	NA	NA	NA
ASV316	Bacteria	Proteobacteria	Alphaproteobacteria	Rhodobacterales	Rhodobacteraceae	NA	NA
ASV317	Bacteria	Cyanobacteria/Chloroplast	Chloroplast	-	Chloroplast	Bacillariophyta	Thalassiosira_pseudonana(EF067921)
ASV318	Bacteria	Proteobacteria	Gammaproteobacteria	Alteromonadales	Alteromonadales incertae sedis	Teredinibacter	Teredinibacter_turnerae(AY028398)
ASV319	Bacteria	Proteobacteria	Alphaproteobacteria	Rhodobacterales	Rhodobacteraceae	NA	NA
ASV320	Bacteria	Proteobacteria	Gammaproteobacteria	Pseudomonadales	Pseudomonadaceae	Pseudomonas	Pseudomonas_abietaniphila(AJ011504)
ASV321	Bacteria	NA	NA	NA	NA	NA	NA
ASV322	Bacteria	Marinimicrobia	-	-	-	Marinimicrobia genera incertae sedis	uncultured_eubacterium(U41450)
ASV323	Bacteria	Planctomycetes	Planctomycetia	Planctomycetales	Planctomycetaceae	Blastopirellula	Blastopirellula_cremea(JF748733)
ASV324	Bacteria	Proteobacteria	Gammaproteobacteria	NA	NA	NA	NA
ASV325	Bacteria	Proteobacteria	Gammaproteobacteria	NA	NA	NA	NA
ASV326	Bacteria	Proteobacteria	Gammaproteobacteria	NA	NA	NA	NA
ASV327	Bacteria	Proteobacteria	Gammaproteobacteria	Chromatiales	NA	NA	NA
ASV328	Bacteria	Proteobacteria	Alphaproteobacteria	NA	NA	NA	NA
ASV329	Bacteria	Planctomycetes	Planctomycetia	Planctomycetales	Planctomycetaceae	Blastopirellula	NA
ASV330	Bacteria	Proteobacteria	Gammaproteobacteria	NA	NA	NA	NA
ASV331	NA	NA	NA	NA	NA	NA	NA
ASV332	Archaea	Thaumarchaeota	-	Nitrosopumilales	Nitrosopumilaceae	Nitrosopumilus	Nitrosopumilus_maritimus(JQ346765)
ASV333	Bacteria	Marinimicrobia	-	-	-	Marinimicrobia genera incertae sedis	uncultured_eubacterium(U41450)
ASV334	Bacteria	Proteobacteria	Alphaproteobacteria	NA	NA	NA	NA
ASV335	Bacteria	Proteobacteria	Alphaproteobacteria	Rhodobacterales	Rhodobacteraceae	NA	NA
ASV336	Bacteria	Proteobacteria	Deltaproteobacteria	Bdellovibrionales	Bacteriovoracaceae	Halobacteriovorax	NA
ASV337	Bacteria	Verrucomicrobia	Opitutae	Puniceicoccales	Puniceicoccaceae	Coraliomargarita	Fucophilus_fucoidanolyticus(NR_112167.1)
ASV338	Bacteria	Proteobacteria	Alphaproteobacteria	NA	NA	NA	NA
ASV339	Bacteria	Actinobacteria	Actinobacteria	Actinomycetales	NA	NA	NA
ASV340	Bacteria	Bacteroidetes	Flavobacteriia	Flavobacteriales	Cryomorphaceae	NA	NA
ASV341	Bacteria	Proteobacteria	Gammaproteobacteria	Alteromonadales	Colwelliaceae	Colwellia	NA
ASV342	Bacteria	Proteobacteria	Alphaproteobacteria	Rhodobacterales	Rhodobacteraceae	NA	NA
ASV343	Bacteria	NA	NA	NA	NA	NA	NA
ASV344	Bacteria	NA	NA	NA	NA	NA	NA
ASV345	Bacteria	Proteobacteria	Deltaproteobacteria	NA	NA	NA	NA
ASV346	Bacteria	Firmicutes	NA	NA	NA	NA	NA
ASV347	Bacteria	Bacteroidetes	NA	NA	NA	NA	NA
ASV348	Bacteria	Proteobacteria	Alphaproteobacteria	Rhodobacterales	Rhodobacteraceae	Amylibacter	Amylibacter_ulvae(NR_146351.1)
ASV349	Bacteria	Proteobacteria	Alphaproteobacteria	Rhizobiales	NA	NA	NA
ASV350	Bacteria	Proteobacteria	Gammaproteobacteria	Chromatiales	NA	NA	NA
ASV351	Bacteria	Bacteroidetes	Cytophagia	Cytophagales	Flammeovirgaceae	NA	NA
ASV352	Bacteria	Bacteroidetes	Flavobacteriia	Flavobacteriales	Flavobacteriaceae	NA	NA
ASV353	Bacteria	Proteobacteria	Gammaproteobacteria	NA	NA	NA	NA
ASV354	Bacteria	Marinimicrobia	-	-	-	Marinimicrobia genera incertae sedis	uncultured_eubacterium(U41450)
ASV355	Bacteria	Proteobacteria	Gammaproteobacteria	NA	NA	NA	NA
ASV356	Bacteria	Planctomycetes	Phycisphaerae	Phycisphaerales	Phycisphaeraceae	Phycisphaera	Algisphaera_agarilytica(NR_125472.1)
ASV357	Bacteria	Proteobacteria	Deltaproteobacteria	NA	NA	NA	NA
ASV358	Archaea	Thaumarchaeota	-	Nitrosopumilales	Nitrosopumilaceae	Nitrosopumilus	Nitrosopumilus_maritimus(JQ346765)
ASV359	Bacteria	Proteobacteria	Betaproteobacteria	Neisseriales	Neisseriaceae	NA	NA
ASV360	Bacteria	NA	NA	NA	NA	NA	NA
ASV361	Bacteria	Proteobacteria	Alphaproteobacteria	NA	NA	NA	NA
ASV362	Bacteria	Proteobacteria	Alphaproteobacteria	-	SAR11	Candidatus Pelagibacter	Pelagibacter_ubique(CP000084)
ASV363	Bacteria	Proteobacteria	Gammaproteobacteria	Oceanospirillales	Oceanospirillales incertae sedis	Pseudohongiella	Pseudohongiella_acticola(NR_136444.1)
ASV364	Bacteria	Proteobacteria	Betaproteobacteria	Methylophilales	Methylophilaceae	Methylophilus	NA
ASV365	Bacteria	Bacteroidetes	Flavobacteriia	Flavobacteriales	Cryomorphaceae	NA	NA
ASV366	Bacteria	Proteobacteria	Alphaproteobacteria	Rhodobacterales	Rhodobacteraceae	Octadecabacter	Octadecabacter_temperatus(NR_135900.1)
ASV367	Bacteria	Proteobacteria	Gammaproteobacteria	NA	NA	NA	NA
ASV368	Bacteria	Verrucomicrobia	Verrucomicrobiae	Verrucomicrobiales	Rubritaleaceae	Rubritalea	Rubritalea_marina(DQ302104)
ASV369	Bacteria	Proteobacteria	Betaproteobacteria	NA	NA	NA	NA
ASV370	Bacteria	Proteobacteria	Alphaproteobacteria	Rhodospirillales	Rhodospirillaceae	NA	NA
ASV371	Bacteria	Bacteroidetes	Flavobacteriia	Flavobacteriales	Flavobacteriaceae	NA	NA
ASV372	Bacteria	Proteobacteria	Alphaproteobacteria	NA	NA	NA	NA
ASV373	Bacteria	Proteobacteria	Alphaproteobacteria	Rhodospirillales	NA	NA	NA
ASV374	Bacteria	Proteobacteria	Alphaproteobacteria	NA	NA	NA	NA
ASV375	Bacteria	Proteobacteria	Alphaproteobacteria	-	SAR11	Candidatus Pelagibacter	Pelagibacter_ubique(CP000084)
ASV376	Bacteria	Proteobacteria	Gammaproteobacteria	NA	NA	NA	NA
ASV377	Bacteria	Proteobacteria	Alphaproteobacteria	NA	NA	NA	NA
ASV378	Bacteria	Actinobacteria	Actinobacteria	Actinomycetales	Microbacteriaceae	Herbiconiux	Herbiconiux_ginsengi(DQ473536)
ASV379	Bacteria	Proteobacteria	Betaproteobacteria	Methylophilales	Methylophilaceae	Methylophilus	NA
ASV380	Bacteria	Firmicutes	Bacilli	Lactobacillales	Aerococcaceae	Aerococcus	Aerococcus_viridans(AB680262)
ASV381	Bacteria	Proteobacteria	Gammaproteobacteria	Gammaproteobacteria incertae sedis	-	Congregibacter	Luminiphilus_syltensis(NR_125526.1)
ASV382	Bacteria	Proteobacteria	Gammaproteobacteria	NA	NA	NA	NA
ASV383	Bacteria	Proteobacteria	Alphaproteobacteria	Rhodospirillales	Rhodospirillaceae	Oceanibaculum	Oceanibaculum_pacificum(FJ463255)
ASV384	Bacteria	Proteobacteria	Alphaproteobacteria	Rhodobacterales	Rhodobacteraceae	Rubellimicrobium	Rubellimicrobium_thermophilum(AJ844281)
ASV385	Bacteria	NA	NA	NA	NA	NA	NA
ASV386	Bacteria	Proteobacteria	Deltaproteobacteria	Myxococcales	NA	NA	NA
ASV387	Bacteria	Proteobacteria	Gammaproteobacteria	Alteromonadales	Alteromonadaceae	Haliea	NA
ASV388	Bacteria	Proteobacteria	Alphaproteobacteria	NA	NA	NA	NA
ASV389	Bacteria	Proteobacteria	Alphaproteobacteria	Rhodospirillales	Rhodospirillaceae	NA	NA
ASV390	Bacteria	Proteobacteria	Gammaproteobacteria	NA	NA	NA	NA
ASV391	Archaea	Euryarchaeota	NA	NA	NA	NA	NA
ASV392	Bacteria	Proteobacteria	Alphaproteobacteria	Rhodospirillales	NA	NA	NA
ASV393	Bacteria	Proteobacteria	Gammaproteobacteria	Oceanospirillales	Oceanospirillaceae	Marinomonas	NA
ASV394	Bacteria	Verrucomicrobia	Verrucomicrobiae	Verrucomicrobiales	Verrucomicrobiaceae	NA	NA
ASV395	Bacteria	Actinobacteria	Actinobacteria	Actinomycetales	Microbacteriaceae	Rhodoluna	Aquiluna_rubra(NR_125489.1)
ASV396	Bacteria	Proteobacteria	NA	NA	NA	NA	NA
ASV397	Bacteria	Proteobacteria	Deltaproteobacteria	Bdellovibrionales	Bacteriovoracaceae	Halobacteriovorax	NA
ASV398	Bacteria	Bacteroidetes	Sphingobacteriia	Sphingobacteriales	Saprospiraceae	Lewinella	Lewinella_nigricans(NR_115013.1)
ASV399	Bacteria	Proteobacteria	Alphaproteobacteria	-	SAR11	Candidatus Pelagibacter	Pelagibacter_ubique(CP000084)
ASV400	Bacteria	Bacteroidetes	Flavobacteriia	Flavobacteriales	Cryomorphaceae	NA	NA
ASV401	Bacteria	Planctomycetes	Planctomycetia	Planctomycetales	Planctomycetaceae	Rhodopirellula	Rubripirellula_obstinata(NR_146677.1)
ASV402	Bacteria	Bacteroidetes	Cytophagia	Cytophagales	Flammeovirgaceae	NA	NA
ASV403	Bacteria	Proteobacteria	Gammaproteobacteria	Vibrionales	Vibrionaceae	Vibrio	NA
ASV404	Bacteria	Proteobacteria	Betaproteobacteria	Burkholderiales	Comamonadaceae	NA	NA
ASV405	Bacteria	Proteobacteria	Alphaproteobacteria	Rhodobacterales	Rhodobacteraceae	NA	NA
ASV406	Bacteria	Cyanobacteria/Chloroplast	Chloroplast	-	Chloroplast	Streptophyta	NA
ASV407	Bacteria	Proteobacteria	Alphaproteobacteria	NA	NA	NA	NA
ASV408	Bacteria	Proteobacteria	Gammaproteobacteria	Alteromonadales	Pseudoalteromonadaceae	Pseudoalteromonas	Pseudoalteromonas_elyakovii(AF082562)
ASV409	Bacteria	Proteobacteria	Gammaproteobacteria	NA	NA	NA	NA
ASV410	Bacteria	Proteobacteria	Alphaproteobacteria	-	SAR11	Candidatus Pelagibacter	Pelagibacter_ubique(CP000084)
ASV411	Bacteria	Bacteroidetes	Flavobacteriia	Flavobacteriales	Cryomorphaceae	Salinirepens	Salinirepens_amamiensis(AB517714)
ASV412	Bacteria	Proteobacteria	Alphaproteobacteria	Rhodobacterales	Rhodobacteraceae	NA	NA
ASV413	Bacteria	Proteobacteria	Alphaproteobacteria	-	SAR11	Candidatus Pelagibacter	Pelagibacter_ubique(CP000084)
ASV414	Bacteria	Proteobacteria	Gammaproteobacteria	Arenicellales	Arenicellaceae	Arenicella	Arenicella_xantha(AB500096)
ASV415	Bacteria	Bacteroidetes	Flavobacteriia	Flavobacteriales	Cryomorphaceae	NA	NA
ASV416	Bacteria	Proteobacteria	Alphaproteobacteria	Rhodobacterales	Rhodobacteraceae	NA	NA
ASV417	Bacteria	Proteobacteria	Gammaproteobacteria	Gammaproteobacteria incertae sedis	-	Methylohalomonas	Methylohalomonas_lacus(DQ834966)
ASV418	Bacteria	Firmicutes	Bacilli	Lactobacillales	Enterococcaceae	Enterococcus	Enterococcus_cecorum(AF061009)
ASV419	Bacteria	Bacteroidetes	Flavobacteriia	Flavobacteriales	NA	NA	NA
ASV420	Bacteria	Proteobacteria	Alphaproteobacteria	-	SAR11	Candidatus Pelagibacter	Pelagibacter_ubique(CP000084)
ASV421	Bacteria	Proteobacteria	Alphaproteobacteria	Rhodobacterales	Rhodobacteraceae	NA	NA
ASV422	Bacteria	Bacteroidetes	Flavobacteriia	Flavobacteriales	Flavobacteriaceae	NA	NA
ASV423	Bacteria	Bacteroidetes	Flavobacteriia	Flavobacteriales	Flavobacteriaceae	NA	NA
ASV424	Bacteria	Proteobacteria	Alphaproteobacteria	Caulobacterales	Hyphomonadaceae	NA	NA
ASV425	Bacteria	NA	NA	NA	NA	NA	NA
ASV426	Bacteria	Firmicutes	Bacilli	Lactobacillales	Lactobacillaceae	Lactobacillus	Lactobacillus_sanfranciscensis(X76327)
ASV427	Bacteria	Proteobacteria	Alphaproteobacteria	-	SAR11	Candidatus Pelagibacter	Pelagibacter_ubique(CP000084)
ASV428	Bacteria	Bacteroidetes	Flavobacteriia	Flavobacteriales	Flavobacteriaceae	Tenacibaculum	Tenacibaculum_gallaicum(AM746477)
ASV429	Bacteria	Proteobacteria	Alphaproteobacteria	-	SAR11	Candidatus Pelagibacter	Pelagibacter_ubique(CP000084)
ASV430	Bacteria	Proteobacteria	Alphaproteobacteria	Rhodobacterales	Rhodobacteraceae	Loktanella	Loktanella_rosea(AY682199)
ASV431	Bacteria	Bacteroidetes	Flavobacteriia	Flavobacteriales	Flavobacteriaceae	NA	NA
ASV432	Bacteria	Bacteroidetes	NA	NA	NA	NA	NA
ASV433	Bacteria	Proteobacteria	Alphaproteobacteria	NA	NA	NA	NA
ASV434	Bacteria	Proteobacteria	Gammaproteobacteria	NA	NA	NA	NA
ASV435	Bacteria	NA	NA	NA	NA	NA	NA
ASV436	Bacteria	Proteobacteria	Gammaproteobacteria	Pseudomonadales	Pseudomonadaceae	Pseudomonas	Pseudomonas_deceptionensis(GU936597)
ASV437	Bacteria	Proteobacteria	Gammaproteobacteria	Alteromonadales	Alteromonadaceae	Alteromonas	Alteromonas_hispanica(AY926460)
ASV438	Bacteria	Proteobacteria	Gammaproteobacteria	NA	NA	NA	NA
ASV439	Bacteria	Bacteroidetes	Flavobacteriia	Flavobacteriales	Flavobacteriaceae	NA	NA
ASV440	Bacteria	Planctomycetes	Planctomycetia	Planctomycetales	Planctomycetaceae	Blastopirellula	Blastopirellula_cremea(JF748733)
ASV441	Bacteria	Bacteroidetes	Flavobacteriia	Flavobacteriales	Flavobacteriaceae	NA	NA
ASV442	Archaea	Euryarchaeota	NA	NA	NA	NA	NA
ASV443	Bacteria	Proteobacteria	Deltaproteobacteria	NA	NA	NA	NA
ASV444	Bacteria	NA	NA	NA	NA	NA	NA
ASV445	Archaea	Euryarchaeota	Thermoplasmata	NA	NA	NA	NA
ASV446	Bacteria	Proteobacteria	Gammaproteobacteria	Vibrionales	Vibrionaceae	Vibrio	Vibrio_atlanticus(EF599163)
ASV447	Bacteria	Proteobacteria	Gammaproteobacteria	NA	NA	NA	NA
ASV448	Bacteria	Actinobacteria	Actinobacteria	Actinomycetales	NA	NA	NA
ASV449	Bacteria	Bacteroidetes	Flavobacteriia	Flavobacteriales	Cryomorphaceae	NA	NA
ASV450	Bacteria	Proteobacteria	Gammaproteobacteria	NA	NA	NA	NA
ASV451	Bacteria	Proteobacteria	Gammaproteobacteria	NA	NA	NA	NA
ASV452	Bacteria	Planctomycetes	Phycisphaerae	Phycisphaerales	Phycisphaeraceae	Phycisphaera	Algisphaera_agarilytica(NR_125472.1)
ASV453	Bacteria	Proteobacteria	Deltaproteobacteria	NA	NA	NA	NA
ASV454	Bacteria	Actinobacteria	Actinobacteria	Acidimicrobiales	NA	NA	NA
ASV455	Bacteria	Proteobacteria	Alphaproteobacteria	Rhodobacterales	Rhodobacteraceae	Loktanella	Loktanella_maricola(EF202613)
ASV456	Bacteria	Proteobacteria	Alphaproteobacteria	Rhodospirillales	Rhodospirillaceae	NA	NA
ASV457	Bacteria	NA	NA	NA	NA	NA	NA
ASV458	Bacteria	Proteobacteria	Alphaproteobacteria	NA	NA	NA	NA
ASV459	Bacteria	Marinimicrobia	-	-	-	Marinimicrobia genera incertae sedis	uncultured_eubacterium(U41450)
ASV460	Bacteria	Cyanobacteria/Chloroplast	Chloroplast	-	Chloroplast	Bacillariophyta	Thalassiosira_pseudonana(EF067921)
ASV461	Bacteria	Proteobacteria	Alphaproteobacteria	Rhodospirillales	Rhodospirillaceae	Pelagibius	NA
ASV462	Bacteria	Verrucomicrobia	Verrucomicrobiae	Verrucomicrobiales	Verrucomicrobiaceae	Haloferula	NA
ASV463	Archaea	Thaumarchaeota	-	Nitrosopumilales	Nitrosopumilaceae	Nitrosopumilus	Nitrosopumilus_maritimus(JQ346765)
ASV464	Bacteria	Actinobacteria	Actinobacteria	Acidimicrobiales	NA	NA	NA
ASV465	Bacteria	Proteobacteria	Alphaproteobacteria	NA	NA	NA	NA
ASV466	Bacteria	Bacteroidetes	Flavobacteriia	Flavobacteriales	Flavobacteriaceae	NA	NA
ASV467	Bacteria	Proteobacteria	Deltaproteobacteria	NA	NA	NA	NA
ASV468	Bacteria	Bacteroidetes	Flavobacteriia	Flavobacteriales	Cryomorphaceae	Fluviicola	Fluviicola_taffensis(JX077130)
ASV469	Bacteria	Proteobacteria	Gammaproteobacteria	NA	NA	NA	NA
ASV470	Bacteria	Bacteroidetes	Sphingobacteriia	Sphingobacteriales	Chitinophagaceae	NA	NA
ASV471	Bacteria	NA	NA	NA	NA	NA	NA
ASV472	Archaea	Euryarchaeota	NA	NA	NA	NA	NA
ASV473	Bacteria	Lentisphaerae	Lentisphaeria	Lentisphaerales	Lentisphaeraceae	Lentisphaera	Lentisphaera_araneosa(AY390428)
ASV474	Bacteria	Proteobacteria	Gammaproteobacteria	Chromatiales	Ectothiorhodospiraceae	Natronocella	Woeseia_oceani(NR_147719.1)
ASV475	Bacteria	Proteobacteria	Alphaproteobacteria	Rhodospirillales	Rhodospirillaceae	Oceanibaculum	Oceanibaculum_pacificum(FJ463255)
ASV476	Bacteria	Proteobacteria	Gammaproteobacteria	NA	NA	NA	NA
ASV477	Bacteria	Cyanobacteria/Chloroplast	NA	NA	NA	NA	NA
ASV478	Bacteria	Proteobacteria	Alphaproteobacteria	-	SAR11	Candidatus Pelagibacter	Pelagibacter_ubique(CP000084)
ASV479	Bacteria	NA	NA	NA	NA	NA	NA
ASV480	Bacteria	NA	NA	NA	NA	NA	NA
ASV481	Bacteria	Bacteroidetes	Flavobacteriia	Flavobacteriales	Flavobacteriaceae	Bizionia	Bizionia_arctica(NR_137224.1)
ASV482	Bacteria	Proteobacteria	NA	NA	NA	NA	NA
ASV483	Bacteria	NA	NA	NA	NA	NA	NA
ASV484	Bacteria	Verrucomicrobia	Opitutae	Opitutales	Opitutaceae	Opitutus	Diplosphaera_colitermitum(NR_133041.1)
ASV485	Bacteria	Planctomycetes	Phycisphaerae	Phycisphaerales	Phycisphaeraceae	Phycisphaera	Algisphaera_agarilytica(NR_125472.1)
ASV486	Archaea	Euryarchaeota	NA	NA	NA	NA	NA
ASV487	Bacteria	Proteobacteria	Gammaproteobacteria	NA	NA	NA	NA
ASV488	Archaea	Thaumarchaeota	-	Nitrosopumilales	Nitrosopumilaceae	Nitrosopumilus	Nitrosopumilus_maritimus(JQ346765)
ASV489	Bacteria	Proteobacteria	Gammaproteobacteria	NA	NA	NA	NA
ASV490	Bacteria	Marinimicrobia	-	-	-	Marinimicrobia genera incertae sedis	uncultured_eubacterium(U41450)
ASV491	Bacteria	Bacteroidetes	Cytophagia	Cytophagales	Cytophagaceae	Hymenobacter	Hymenobacter_terrenus(NR_145870.1)
ASV492	Bacteria	Bacteroidetes	Flavobacteriia	Flavobacteriales	Cryomorphaceae	Wandonia	Wandonia_haliotis(FJ424814)
ASV493	Bacteria	Bacteroidetes	Cytophagia	Cytophagales	Cytophagaceae	Hymenobacter	Hymenobacter_soli(AB251884)
ASV494	Bacteria	Proteobacteria	Gammaproteobacteria	Chromatiales	NA	NA	NA
ASV495	Bacteria	Proteobacteria	Deltaproteobacteria	Myxococcales	Labilitrichaceae	Labilithrix	Labilithrix_luteola(AB847449)
ASV496	Bacteria	Proteobacteria	Gammaproteobacteria	NA	NA	NA	NA
ASV497	Bacteria	Cyanobacteria/Chloroplast	Chloroplast	-	Chloroplast	Bacillariophyta	Thalassiosira_pseudonana(EF067921)
ASV498	Bacteria	Proteobacteria	Alphaproteobacteria	-	SAR11	Candidatus Pelagibacter	Pelagibacter_ubique(CP000084)
ASV499	Bacteria	Proteobacteria	Gammaproteobacteria	Alteromonadales	NA	NA	NA
ASV500	Bacteria	Proteobacteria	Betaproteobacteria	NA	NA	NA	NA
ASV501	Bacteria	Proteobacteria	Gammaproteobacteria	Alteromonadales	NA	NA	NA
ASV502	Bacteria	Bacteroidetes	Flavobacteriia	Flavobacteriales	Cryomorphaceae	Phaeocystidibacter	Phaeocystidibacter_luteus(HQ434766)
ASV503	Bacteria	Proteobacteria	Gammaproteobacteria	Gammaproteobacteria incertae sedis	-	NA	NA
ASV504	Bacteria	Proteobacteria	Gammaproteobacteria	Xanthomonadales	Xanthomonadaceae	Stenotrophomonas	Stenotrophomonas_pavanii(FJ748683)
ASV505	Bacteria	Proteobacteria	Alphaproteobacteria	Rhodospirillales	Rhodospirillaceae	NA	NA
ASV506	Bacteria	Proteobacteria	Gammaproteobacteria	Gammaproteobacteria incertae sedis	-	Eionea	Eionea_flava(NR_137230.1)
ASV507	Bacteria	Proteobacteria	Alphaproteobacteria	NA	NA	NA	NA
ASV508	Bacteria	Proteobacteria	Alphaproteobacteria	-	SAR11	Candidatus Pelagibacter	Pelagibacter_ubique(CP000084)
ASV509	Bacteria	Cyanobacteria/Chloroplast	Chloroplast	-	Chloroplast	Bacillariophyta	Phaeodactylum_tricornutum(EF067920)
ASV510	Bacteria	Proteobacteria	Gammaproteobacteria	NA	NA	NA	NA
ASV511	Bacteria	Proteobacteria	Alphaproteobacteria	NA	NA	NA	NA
ASV512	Bacteria	NA	NA	NA	NA	NA	NA
ASV513	Bacteria	Proteobacteria	Alphaproteobacteria	NA	NA	NA	NA
ASV514	Bacteria	Cyanobacteria/Chloroplast	Chloroplast	-	Chloroplast	Bacillariophyta	Phaeodactylum_tricornutum(EF067920)
ASV515	Bacteria	Proteobacteria	Gammaproteobacteria	Alteromonadales	Alteromonadales incertae sedis	NA	NA
ASV516	Bacteria	Planctomycetes	NA	NA	NA	NA	NA
ASV517	Bacteria	Proteobacteria	Deltaproteobacteria	NA	NA	NA	NA
ASV518	Bacteria	Proteobacteria	Alphaproteobacteria	Rhodobacterales	Rhodobacteraceae	Oceanicola	Oceanicola_granulosus(AY424896)
ASV519	Bacteria	Verrucomicrobia	Opitutae	Puniceicoccales	Puniceicoccaceae	NA	NA
ASV520	Bacteria	Bacteroidetes	Flavobacteriia	Flavobacteriales	Flavobacteriaceae	Polaribacter	NA
ASV521	Bacteria	Verrucomicrobia	Opitutae	Puniceicoccales	Puniceicoccaceae	Coraliomargarita	Fucophilus_fucoidanolyticus(NR_112167.1)
ASV522	Bacteria	Proteobacteria	Alphaproteobacteria	NA	NA	NA	NA
ASV523	Bacteria	Proteobacteria	Alphaproteobacteria	-	SAR11	Candidatus Pelagibacter	Pelagibacter_ubique(CP000084)
ASV524	Bacteria	Proteobacteria	Gammaproteobacteria	Alteromonadales	Moritellaceae	Moritella	Moritella_japonica(D21224)
ASV525	Bacteria	Deinococcus-Thermus	Deinococci	Deinococcales	Deinococcaceae	Deinococcus	Deinococcus_aerius(AB087288)
ASV526	Bacteria	Proteobacteria	Gammaproteobacteria	NA	NA	NA	NA
ASV527	Bacteria	Bacteroidetes	Flavobacteriia	Flavobacteriales	Flavobacteriaceae	NA	NA
ASV528	Bacteria	Bacteroidetes	Flavobacteriia	Flavobacteriales	Cryomorphaceae	Fluviicola	Fluviicola_taffensis(JX077130)
ASV529	Bacteria	Firmicutes	Bacilli	Bacillales	Bacillaceae 1	Bacillus	Bacillus_thermoamylovorans(L27478)
ASV530	Archaea	Thaumarchaeota	-	Nitrosopumilales	Nitrosopumilaceae	Nitrosopumilus	Nitrosopumilus_maritimus(JQ346765)
ASV531	Bacteria	NA	NA	NA	NA	NA	NA
ASV532	Bacteria	Proteobacteria	Alphaproteobacteria	-	SAR11	Candidatus Pelagibacter	Pelagibacter_ubique(CP000084)
ASV533	Bacteria	Proteobacteria	Alphaproteobacteria	Rhodobacterales	Rhodobacteraceae	Sulfitobacter	Sulfitobacter_sp.(KM275624)
ASV534	Archaea	Euryarchaeota	NA	NA	NA	NA	NA
ASV535	Bacteria	Cyanobacteria/Chloroplast	NA	NA	NA	NA	NA
ASV536	Bacteria	Cyanobacteria/Chloroplast	Chloroplast	-	Chloroplast	Streptophyta	Citrus_sinensis(DQ864733)
ASV537	Bacteria	Verrucomicrobia	NA	NA	NA	NA	NA
ASV538	Bacteria	Proteobacteria	Gammaproteobacteria	Oceanospirillales	Oceanospirillaceae	Spongiispira	Spongiispira_norvegica(AM117931)
ASV539	Bacteria	Proteobacteria	Alphaproteobacteria	Rickettsiales	Rickettsiaceae	Rickettsia	Rickettsia_sibirica(D38628)
ASV540	Archaea	Thaumarchaeota	-	Nitrosopumilales	Nitrosopumilaceae	Nitrosopumilus	Nitrosopumilus_maritimus(JQ346765)
ASV541	Bacteria	Proteobacteria	NA	NA	NA	NA	NA
ASV542	Bacteria	Proteobacteria	Alphaproteobacteria	Rhodobacterales	Rhodobacteraceae	NA	NA
ASV543	Bacteria	Proteobacteria	Gammaproteobacteria	Oceanospirillales	Oceanospirillaceae	Amphritea	Amphritea_spongicola(NR_135881.1)
ASV544	Bacteria	Bacteroidetes	Sphingobacteriia	Sphingobacteriales	Chitinophagaceae	NA	NA
ASV545	Bacteria	Marinimicrobia	-	-	-	Marinimicrobia genera incertae sedis	uncultured_eubacterium(U41450)
ASV546	Bacteria	NA	NA	NA	NA	NA	NA
ASV547	Bacteria	Proteobacteria	Alphaproteobacteria	Rhodobacterales	Rhodobacteraceae	Halocynthiibacter	Halocynthiibacter_namhaensis(KC416645)
ASV548	Bacteria	Verrucomicrobia	Opitutae	Puniceicoccales	Puniceicoccaceae	NA	NA
ASV549	Bacteria	NA	NA	NA	NA	NA	NA
ASV550	Bacteria	Proteobacteria	Alphaproteobacteria	-	SAR11	Candidatus Pelagibacter	Pelagibacter_ubique(CP000084)
ASV551	Bacteria	Actinobacteria	Actinobacteria	Actinomycetales	Microbacteriaceae	Salinibacterium	Salinibacterium_xinjiangense(DQ515964)
ASV552	Bacteria	Actinobacteria	Actinobacteria	Acidimicrobiales	Acidimicrobiaceae	NA	NA
ASV553	Bacteria	Cyanobacteria/Chloroplast	Chloroplast	-	Chloroplast	Bacillariophyta	Thalassiosira_pseudonana(EF067921)
ASV554	Bacteria	NA	NA	NA	NA	NA	NA
ASV555	Bacteria	Proteobacteria	Gammaproteobacteria	Chromatiales	NA	NA	NA
ASV556	Bacteria	Nitrospinae	Nitrospinia	Nitrospinales	Nitrospinaceae	Nitrospina	Nitrospina_gracilis(FR865038)
ASV557	Bacteria	Proteobacteria	Gammaproteobacteria	Vibrionales	Vibrionaceae	Aliivibrio	Aliivibrio_fischeri(X74702)
ASV558	Bacteria	Bacteroidetes	NA	NA	NA	NA	NA
ASV559	Bacteria	Proteobacteria	Alphaproteobacteria	NA	NA	NA	NA
ASV560	Bacteria	Proteobacteria	NA	NA	NA	NA	NA
ASV561	Bacteria	NA	NA	NA	NA	NA	NA
ASV562	Bacteria	NA	NA	NA	NA	NA	NA
ASV563	Bacteria	Firmicutes	Bacilli	Bacillales	Bacillales Incertae Sedis X	Thermicanus	Thermicanus_aegyptius(AJ242495)
ASV564	Bacteria	Firmicutes	Bacilli	Bacillales	Bacillaceae 1	Anoxybacillus	Anoxybacillus_flavithermus(HM016869)
ASV565	Bacteria	Verrucomicrobia	Verrucomicrobiae	Verrucomicrobiales	Rubritaleaceae	Rubritalea	Rubritalea_tangerina(AB297806)
ASV566	Bacteria	Proteobacteria	Alphaproteobacteria	Rhizobiales	Phyllobacteriaceae	Pseudahrensia	Pseudahrensia_aquimaris(GU575117)
ASV567	Bacteria	Proteobacteria	Gammaproteobacteria	Chromatiales	NA	NA	NA
ASV568	Archaea	Thaumarchaeota	-	Nitrosopumilales	Nitrosopumilaceae	Nitrosopumilus	Nitrosopumilus_maritimus(JQ346765)
ASV569	Bacteria	NA	NA	NA	NA	NA	NA
ASV570	Bacteria	Proteobacteria	Gammaproteobacteria	Pseudomonadales	Pseudomonadaceae	Pseudomonas	Pseudomonas_abietaniphila(AJ011504)
ASV571	Bacteria	Proteobacteria	Alphaproteobacteria	NA	NA	NA	NA
ASV572	Bacteria	Firmicutes	Bacilli	Bacillales	Staphylococcaceae	Staphylococcus	Staphylococcus_saprophyticus(AP008934)
ASV573	Bacteria	Cyanobacteria/Chloroplast	Chloroplast	-	Chloroplast	Streptophyta	NA
ASV574	Bacteria	Bacteroidetes	Cytophagia	Cytophagales	Cytophagaceae	Hymenobacter	Hymenobacter_yonginensis(GU808562)
ASV575	Bacteria	NA	NA	NA	NA	NA	NA
ASV576	Bacteria	Proteobacteria	Alphaproteobacteria	Rhodobacterales	Rhodobacteraceae	Amylibacter	Amylibacter_ulvae(NR_146351.1)
ASV577	Bacteria	Proteobacteria	NA	NA	NA	NA	NA
ASV578	Bacteria	NA	NA	NA	NA	NA	NA
ASV579	Bacteria	Planctomycetes	Planctomycetia	Planctomycetales	Planctomycetaceae	Blastopirellula	NA
ASV580	Bacteria	Proteobacteria	Deltaproteobacteria	NA	NA	NA	NA
ASV581	Bacteria	Proteobacteria	Gammaproteobacteria	Pseudomonadales	Pseudomonadaceae	NA	NA
ASV582	Bacteria	NA	NA	NA	NA	NA	NA
ASV583	Bacteria	Proteobacteria	Alphaproteobacteria	NA	NA	NA	NA
ASV584	Bacteria	Proteobacteria	Gammaproteobacteria	Alteromonadales	Alteromonadaceae	Marinobacter	Marinobacter_algicola(AY258110)
ASV585	Bacteria	Proteobacteria	Alphaproteobacteria	Rhodospirillales	Rhodospirillaceae	NA	NA
ASV586	Bacteria	Proteobacteria	NA	NA	NA	NA	NA
ASV587	Bacteria	Bacteroidetes	Flavobacteriia	Flavobacteriales	Flavobacteriaceae	NA	NA
ASV588	Bacteria	Proteobacteria	Deltaproteobacteria	Bdellovibrionales	Bacteriovoracaceae	Halobacteriovorax	Bacteriovorax_marinus(AF084854)
ASV589	Bacteria	Bacteroidetes	Sphingobacteriia	Sphingobacteriales	Saprospiraceae	Aureispira	Aureispira_maritima(AB278130)
ASV590	Bacteria	Proteobacteria	Gammaproteobacteria	Pseudomonadales	Moraxellaceae	Acinetobacter	Acinetobacter_johnsonii(Z93440)
ASV591	Bacteria	Bacteroidetes	Flavobacteriia	Flavobacteriales	Flavobacteriaceae	NA	NA
ASV592	Bacteria	Bacteroidetes	NA	NA	NA	NA	NA
ASV593	Bacteria	Proteobacteria	Gammaproteobacteria	Pseudomonadales	Moraxellaceae	Acinetobacter	Acinetobacter_venetianus(AJ295007)
ASV594	Bacteria	Proteobacteria	NA	NA	NA	NA	NA
ASV595	Bacteria	Actinobacteria	Actinobacteria	Acidimicrobiales	Acidimicrobiaceae	Ilumatobacter	Ilumatobacter_fluminis(AB360343)
ASV596	Bacteria	NA	NA	NA	NA	NA	NA
ASV597	Bacteria	Marinimicrobia	-	-	-	Marinimicrobia genera incertae sedis	uncultured_eubacterium(U41450)
ASV598	Bacteria	Proteobacteria	Gammaproteobacteria	NA	NA	NA	NA
ASV599	Archaea	Thaumarchaeota	-	Nitrosopumilales	Nitrosopumilaceae	Nitrosopumilus	Nitrosopumilus_maritimus(JQ346765)
ASV600	Bacteria	NA	NA	NA	NA	NA	NA
ASV601	Archaea	Euryarchaeota	NA	NA	NA	NA	NA
ASV602	Bacteria	Cyanobacteria/Chloroplast	Chloroplast	-	Chloroplast	Bacillariophyta	Thalassiosira_pseudonana(EF067921)
ASV603	Bacteria	Proteobacteria	Alphaproteobacteria	Rhodospirillales	NA	NA	NA
ASV604	Bacteria	NA	NA	NA	NA	NA	NA
ASV605	Bacteria	Proteobacteria	Gammaproteobacteria	NA	NA	NA	NA
ASV606	Bacteria	Proteobacteria	Alphaproteobacteria	Rhodobacterales	Rhodobacteraceae	NA	NA
ASV607	Bacteria	Proteobacteria	Alphaproteobacteria	-	SAR11	Candidatus Pelagibacter	Pelagibacter_ubique(CP000084)
ASV608	Bacteria	Bacteroidetes	Cytophagia	Cytophagales	Flammeovirgaceae	NA	NA
ASV609	Bacteria	Bacteroidetes	Cytophagia	Cytophagales	NA	NA	NA
ASV610	Bacteria	Cyanobacteria/Chloroplast	Chloroplast	-	Chloroplast	Bacillariophyta	Thalassiosira_pseudonana(EF067921)
ASV611	Bacteria	Proteobacteria	Alphaproteobacteria	-	SAR11	Candidatus Pelagibacter	Pelagibacter_ubique(CP000084)
ASV612	Bacteria	Proteobacteria	Gammaproteobacteria	NA	NA	NA	NA
ASV613	Bacteria	Actinobacteria	Actinobacteria	Actinomycetales	NA	NA	NA
ASV614	Bacteria	Proteobacteria	Alphaproteobacteria	Rhizobiales	NA	NA	NA
ASV615	Bacteria	Cyanobacteria/Chloroplast	Chloroplast	-	Chloroplast	Bacillariophyta	Thalassiosira_pseudonana(EF067921)
ASV616	Bacteria	Proteobacteria	Alphaproteobacteria	NA	NA	NA	NA
ASV617	Bacteria	Cyanobacteria/Chloroplast	Chloroplast	-	Chloroplast	Bacillariophyta	NA
ASV618	Bacteria	Proteobacteria	NA	NA	NA	NA	NA
ASV619	Bacteria	Bacteroidetes	Sphingobacteriia	Sphingobacteriales	Chitinophagaceae	Sediminibacterium	Sediminibacterium_salmoneum(EF407879)
ASV620	Bacteria	NA	NA	NA	NA	NA	NA
ASV621	Bacteria	Verrucomicrobia	Verrucomicrobiae	Verrucomicrobiales	Rubritaleaceae	Rubritalea	Rubritalea_marina(DQ302104)
ASV622	Archaea	Euryarchaeota	NA	NA	NA	NA	NA
ASV623	Bacteria	Bacteroidetes	Flavobacteriia	Flavobacteriales	Cryomorphaceae	NA	NA
ASV624	Bacteria	Proteobacteria	Alphaproteobacteria	Rhodobacterales	Rhodobacteraceae	Pseudopelagicola	Rhodobacteraceae_bacterium(KF977839)
ASV625	Bacteria	Bacteroidetes	Sphingobacteriia	Sphingobacteriales	Chitinophagaceae	NA	NA
ASV626	Bacteria	Proteobacteria	Gammaproteobacteria	NA	NA	NA	NA
ASV627	Bacteria	NA	NA	NA	NA	NA	NA
ASV628	Bacteria	NA	NA	NA	NA	NA	NA
ASV629	Bacteria	Bacteroidetes	NA	NA	NA	NA	NA
ASV630	Bacteria	Proteobacteria	Gammaproteobacteria	Oceanospirillales	Oleiphilaceae	Oleiphilus	Oleiphilus_messinensis(AJ295154)
ASV631	Bacteria	Proteobacteria	Alphaproteobacteria	Rhodobacterales	Rhodobacteraceae	Pseudopelagicola	Rhodobacteraceae_bacterium(KF977839)
ASV632	Bacteria	Proteobacteria	Gammaproteobacteria	Vibrionales	Vibrionaceae	Photobacterium	Photobacterium_angustum(D25307)
ASV633	Bacteria	NA	NA	NA	NA	NA	NA
ASV634	Bacteria	Bacteroidetes	NA	NA	NA	NA	NA
ASV635	Bacteria	Cyanobacteria/Chloroplast	Chloroplast	-	Chloroplast	Bacillariophyta	Thalassiosira_pseudonana(EF067921)
ASV636	Bacteria	Bacteroidetes	NA	NA	NA	NA	NA
ASV637	Archaea	Euryarchaeota	NA	NA	NA	NA	NA
ASV638	Bacteria	Proteobacteria	Gammaproteobacteria	Alteromonadales	Psychromonadaceae	Psychromonas	Psychromonas_kaikoae(AB052160)
ASV639	Bacteria	Proteobacteria	Gammaproteobacteria	NA	NA	NA	NA
ASV640	Bacteria	Proteobacteria	Gammaproteobacteria	NA	NA	NA	NA
ASV641	Bacteria	Cyanobacteria/Chloroplast	Chloroplast	-	Chloroplast	Bacillariophyta	Thalassiosira_pseudonana(EF067921)
ASV642	Bacteria	Proteobacteria	Alphaproteobacteria	Rhodobacterales	Rhodobacteraceae	Thioclava	Thioclava_atlantica(NR_136453.1)
ASV643	Bacteria	Cyanobacteria/Chloroplast	Cyanobacteria	-	Family II	GpIIa	Synechococcus_sp.(AF311293)
ASV644	Bacteria	Proteobacteria	Gammaproteobacteria	NA	NA	NA	NA
ASV645	Bacteria	Proteobacteria	Alphaproteobacteria	NA	NA	NA	NA
ASV646	Bacteria	Proteobacteria	NA	NA	NA	NA	NA
ASV647	Archaea	Euryarchaeota	NA	NA	NA	NA	NA
ASV648	Bacteria	Proteobacteria	Gammaproteobacteria	NA	NA	NA	NA
ASV649	Bacteria	Proteobacteria	Alphaproteobacteria	NA	NA	NA	NA
ASV650	Bacteria	Proteobacteria	Alphaproteobacteria	-	SAR11	Candidatus Pelagibacter	Pelagibacter_ubique(CP000084)
ASV651	Bacteria	Bacteroidetes	NA	NA	NA	NA	NA
ASV652	Bacteria	Proteobacteria	Gammaproteobacteria	NA	NA	NA	NA
ASV653	Bacteria	Proteobacteria	Deltaproteobacteria	NA	NA	NA	NA
ASV654	Bacteria	Bacteroidetes	Cytophagia	Cytophagales	Cytophagaceae	Hymenobacter	NA
ASV655	Bacteria	Actinobacteria	Actinobacteria	Actinomycetales	Intrasporangiaceae	NA	NA
ASV656	Bacteria	Proteobacteria	NA	NA	NA	NA	NA
ASV657	Bacteria	Proteobacteria	Betaproteobacteria	Methylophilales	Methylophilaceae	NA	NA
ASV658	Bacteria	Actinobacteria	Actinobacteria	Acidimicrobiales	Acidimicrobiaceae	Ilumatobacter	Ilumatobacter_nonamiensis(AB360345)
ASV659	Archaea	Euryarchaeota	NA	NA	NA	NA	NA
ASV660	Bacteria	Actinobacteria	Actinobacteria	Actinomycetales	NA	NA	NA
ASV661	Bacteria	Proteobacteria	Gammaproteobacteria	NA	NA	NA	NA
ASV662	Bacteria	Proteobacteria	Alphaproteobacteria	NA	NA	NA	NA
ASV663	Bacteria	Bacteroidetes	Flavobacteriia	Flavobacteriales	NA	NA	NA
ASV664	Bacteria	Bacteroidetes	Cytophagia	Cytophagales	Flammeovirgaceae	NA	NA
ASV665	Bacteria	Proteobacteria	Alphaproteobacteria	Rhodospirillales	NA	NA	NA
ASV666	Bacteria	Verrucomicrobia	Opitutae	Puniceicoccales	Puniceicoccaceae	NA	NA
ASV667	Bacteria	Proteobacteria	Gammaproteobacteria	NA	NA	NA	NA
ASV668	Bacteria	NA	NA	NA	NA	NA	NA
ASV669	Bacteria	Proteobacteria	Alphaproteobacteria	-	SAR11	Candidatus Pelagibacter	Pelagibacter_ubique(CP000084)
ASV670	Bacteria	NA	NA	NA	NA	NA	NA
ASV671	Bacteria	Bacteroidetes	Flavobacteriia	Flavobacteriales	Cryomorphaceae	Fluviicola	Fluviicola_taffensis(JX077130)
ASV672	Bacteria	Proteobacteria	Alphaproteobacteria	Rhizobiales	Phyllobacteriaceae	Pseudahrensia	Pseudahrensia_aquimaris(GU575117)
ASV673	Bacteria	NA	NA	NA	NA	NA	NA
ASV674	Bacteria	Proteobacteria	Gammaproteobacteria	Oceanospirillales	Oceanospirillaceae	Oleispira	Oleispira_antarctica(AJ426420)
ASV675	Archaea	Thaumarchaeota	-	Nitrosopumilales	Nitrosopumilaceae	Nitrosopumilus	Nitrosopumilus_maritimus(JQ346765)
ASV676	Bacteria	Marinimicrobia	-	-	-	Marinimicrobia genera incertae sedis	uncultured_eubacterium(U41450)
ASV677	Bacteria	Proteobacteria	Gammaproteobacteria	NA	NA	NA	NA
ASV678	Bacteria	Bacteroidetes	Flavobacteriia	Flavobacteriales	Flavobacteriaceae	Flavobacterium	Flavobacterium_aquidurense(AM177392)
ASV679	Bacteria	Proteobacteria	Deltaproteobacteria	NA	NA	NA	NA
ASV680	Bacteria	Proteobacteria	NA	NA	NA	NA	NA
ASV681	Bacteria	Bacteroidetes	Cytophagia	Cytophagales	Flammeovirgaceae	NA	NA
ASV682	Bacteria	Bacteroidetes	Sphingobacteriia	Sphingobacteriales	Chitinophagaceae	NA	NA
ASV683	Bacteria	Proteobacteria	NA	NA	NA	NA	NA
ASV684	Bacteria	Proteobacteria	Gammaproteobacteria	Alteromonadales	Colwelliaceae	Colwellia	Colwellia_psychrerythraea(AB011364)
ASV685	Bacteria	NA	NA	NA	NA	NA	NA
ASV686	Bacteria	Proteobacteria	Gammaproteobacteria	NA	NA	NA	NA
ASV687	Bacteria	Proteobacteria	Gammaproteobacteria	NA	NA	NA	NA
ASV688	Bacteria	Proteobacteria	Alphaproteobacteria	Rhodospirillales	NA	NA	NA
ASV689	Bacteria	Proteobacteria	Gammaproteobacteria	NA	NA	NA	NA
ASV690	Bacteria	Bacteroidetes	Sphingobacteriia	Sphingobacteriales	Saprospiraceae	Portibacter	Portibacter_lacus(AB675658)
ASV691	Bacteria	Proteobacteria	Gammaproteobacteria	NA	NA	NA	NA
ASV692	Bacteria	Proteobacteria	Deltaproteobacteria	Bdellovibrionales	Bacteriovoracaceae	Halobacteriovorax	Bacteriovorax_marinus(AF084854)
ASV693	Bacteria	Actinobacteria	Actinobacteria	Actinomycetales	Corynebacteriaceae	Corynebacterium	Corynebacterium_pilbarense(FN295567)
ASV694	Bacteria	Actinobacteria	Actinobacteria	Actinomycetales	Geodermatophilaceae	Modestobacter	Modestobacter_versicolor(AJ871304)
ASV695	Archaea	Thaumarchaeota	-	Nitrosopumilales	Nitrosopumilaceae	Nitrosopumilus	Nitrosopumilus_maritimus(JQ346765)
ASV696	Bacteria	Proteobacteria	Deltaproteobacteria	Myxococcales	NA	NA	NA
ASV697	Bacteria	NA	NA	NA	NA	NA	NA
ASV698	Bacteria	Proteobacteria	Alphaproteobacteria	NA	NA	NA	NA
ASV699	Bacteria	Proteobacteria	Gammaproteobacteria	NA	NA	NA	NA
ASV700	Bacteria	Cyanobacteria/Chloroplast	Chloroplast	-	Chloroplast	Bacillariophyta	Phaeodactylum_tricornutum(EF067920)
ASV701	Bacteria	NA	NA	NA	NA	NA	NA
ASV702	Bacteria	Verrucomicrobia	Opitutae	Puniceicoccales	Puniceicoccaceae	Coraliomargarita	Fucophilus_fucoidanolyticus(NR_112167.1)
ASV703	Bacteria	Proteobacteria	NA	NA	NA	NA	NA
ASV704	Bacteria	NA	NA	NA	NA	NA	NA
ASV705	Bacteria	Bacteroidetes	Sphingobacteriia	Sphingobacteriales	Chitinophagaceae	Sediminibacterium	Sediminibacterium_sp.(JN674641)
ASV706	Bacteria	Proteobacteria	Alphaproteobacteria	Rhodospirillales	Rhodospirillaceae	NA	NA
ASV707	Bacteria	Proteobacteria	NA	NA	NA	NA	NA
ASV708	Bacteria	Proteobacteria	Alphaproteobacteria	Rhodobacterales	Rhodobacteraceae	Sulfitobacter	Sulfitobacter_porphyrae(AB758574)
ASV709	Archaea	Thaumarchaeota	-	Nitrosopumilales	Nitrosopumilaceae	Nitrosopumilus	Nitrosopumilus_maritimus(JQ346765)
ASV710	Bacteria	Proteobacteria	Gammaproteobacteria	NA	NA	NA	NA
ASV711	Bacteria	Proteobacteria	Deltaproteobacteria	Desulfobacterales	Desulfobulbaceae	Desulfopila	Desulfopila_inferna(AM774321)
ASV712	Bacteria	Firmicutes	Clostridia	Clostridiales	Peptoniphilaceae	Anaerosphaera	Fenollaria_massiliensis(NR_133038.1)
ASV713	Bacteria	Bacteroidetes	Flavobacteriia	Flavobacteriales	NA	NA	NA
ASV714	Bacteria	Bacteroidetes	Flavobacteriia	Flavobacteriales	NA	NA	NA
ASV715	Bacteria	Bacteroidetes	Flavobacteriia	Flavobacteriales	Cryomorphaceae	Fluviicola	NA
ASV716	Bacteria	Cyanobacteria/Chloroplast	Chloroplast	-	Chloroplast	Bacillariophyta	Thalassiosira_pseudonana(EF067921)
ASV717	Bacteria	Bacteroidetes	Flavobacteriia	Flavobacteriales	Flavobacteriaceae	Marixanthomonas	Marixanthomonas_ophiurae(AB261012)
ASV718	Bacteria	Proteobacteria	Betaproteobacteria	Burkholderiales	Comamonadaceae	Comamonas	Comamonas_humi(AB907700)
ASV719	Bacteria	Proteobacteria	Deltaproteobacteria	NA	NA	NA	NA
ASV720	Bacteria	NA	NA	NA	NA	NA	NA
ASV721	Bacteria	NA	NA	NA	NA	NA	NA
ASV722	Bacteria	Bacteroidetes	Flavobacteriia	Flavobacteriales	NA	NA	NA
ASV723	Bacteria	NA	NA	NA	NA	NA	NA
ASV724	Bacteria	Proteobacteria	Alphaproteobacteria	Rhodospirillales	Acetobacteraceae	NA	NA
ASV725	Bacteria	Actinobacteria	Actinobacteria	Acidimicrobiales	NA	NA	NA
ASV726	Bacteria	Bacteroidetes	NA	NA	NA	NA	NA
ASV727	Bacteria	Proteobacteria	Gammaproteobacteria	Alteromonadales	Alteromonadaceae	Paraglaciecola	Glaciecola_psychrophila(DQ007436)
ASV728	Bacteria	Marinimicrobia	-	-	-	Marinimicrobia genera incertae sedis	uncultured_eubacterium(U41450)
ASV729	Bacteria	NA	NA	NA	NA	NA	NA
ASV730	Bacteria	Actinobacteria	Actinobacteria	Actinomycetales	Dermabacteraceae	Brachybacterium	NA
ASV731	Bacteria	Proteobacteria	Gammaproteobacteria	Thiotrichales	Piscirickettsiaceae	Methylophaga	NA
ASV732	Bacteria	Proteobacteria	Gammaproteobacteria	Alteromonadales	Alteromonadaceae	NA	NA
ASV733	Bacteria	Proteobacteria	NA	NA	NA	NA	NA
ASV734	Bacteria	Actinobacteria	Actinobacteria	Acidimicrobiales	NA	NA	NA
ASV735	Bacteria	Bacteroidetes	Flavobacteriia	Flavobacteriales	Cryomorphaceae	NA	NA
ASV736	Bacteria	Proteobacteria	Alphaproteobacteria	Rhodobacterales	Rhodobacteraceae	NA	NA
ASV737	Bacteria	Verrucomicrobia	Opitutae	Puniceicoccales	Puniceicoccaceae	NA	NA
ASV738	Bacteria	Proteobacteria	NA	NA	NA	NA	NA
ASV739	Bacteria	Poribacteria	-	-	-	Poribacteria genera incertae sedis	uncultured_Chloroflexi(AY485298)
ASV740	Bacteria	Cyanobacteria/Chloroplast	Chloroplast	-	Chloroplast	Streptophyta	NA
ASV741	Bacteria	Proteobacteria	Alphaproteobacteria	NA	NA	NA	NA
ASV742	Bacteria	Cyanobacteria/Chloroplast	Chloroplast	-	Chloroplast	Chlorophyta	Ostreococcus_tauri(CR954199)
ASV743	Bacteria	Proteobacteria	Alphaproteobacteria	-	SAR11	Candidatus Pelagibacter	Pelagibacter_ubique(CP000084)
ASV744	Bacteria	Proteobacteria	Deltaproteobacteria	NA	NA	NA	NA
ASV745	Bacteria	Proteobacteria	Gammaproteobacteria	Gammaproteobacteria incertae sedis	-	Porticoccus	Porticoccus_hydrocarbonoclasticus(NR_118247.1)
ASV746	Bacteria	Bacteroidetes	Sphingobacteriia	Sphingobacteriales	Saprospiraceae	NA	NA
ASV747	Bacteria	Armatimonadetes	-	-	-	Armatimonadetes gp5	NA
ASV748	Bacteria	Proteobacteria	Betaproteobacteria	Burkholderiales	Comamonadaceae	Variovorax	Variovorax_boronicumulans(AB300597)
ASV749	Bacteria	NA	NA	NA	NA	NA	NA
ASV750	Bacteria	Proteobacteria	Gammaproteobacteria	Pseudomonadales	Pseudomonadaceae	Pseudomonas	NA
ASV751	Bacteria	Proteobacteria	Alphaproteobacteria	-	SAR11	Candidatus Pelagibacter	Pelagibacter_ubique(CP000084)
ASV752	Bacteria	Proteobacteria	Gammaproteobacteria	Legionellales	Legionellaceae	Legionella	NA
ASV753	Bacteria	Proteobacteria	Alphaproteobacteria	NA	NA	NA	NA
ASV754	Bacteria	Cyanobacteria/Chloroplast	Chloroplast	-	Chloroplast	Bacillariophyta	Phaeodactylum_tricornutum(EF067920)
ASV755	Bacteria	Marinimicrobia	-	-	-	Marinimicrobia genera incertae sedis	uncultured_eubacterium(U41450)
ASV756	Bacteria	Marinimicrobia	-	-	-	Marinimicrobia genera incertae sedis	uncultured_eubacterium(U41450)
ASV757	Bacteria	Bacteroidetes	Sphingobacteriia	Sphingobacteriales	Chitinophagaceae	NA	NA
ASV758	Bacteria	Proteobacteria	Alphaproteobacteria	Rhodospirillales	NA	NA	NA
ASV759	Bacteria	Cyanobacteria/Chloroplast	Chloroplast	-	Chloroplast	Bacillariophyta	Thalassiosira_pseudonana(EF067921)
ASV760	Bacteria	Proteobacteria	Gammaproteobacteria	Legionellales	NA	NA	NA
ASV761	Bacteria	Cyanobacteria/Chloroplast	Chloroplast	-	Chloroplast	Chlorophyta	Ostreococcus_tauri(CR954199)
ASV762	Bacteria	Bacteroidetes	Flavobacteriia	Flavobacteriales	Flavobacteriaceae	NA	NA
ASV763	Bacteria	Proteobacteria	Gammaproteobacteria	NA	NA	NA	NA
ASV764	Bacteria	Actinobacteria	Actinobacteria	Acidimicrobiales	Acidimicrobiaceae	NA	NA
ASV765	Archaea	Euryarchaeota	NA	NA	NA	NA	NA
ASV766	Bacteria	Proteobacteria	Gammaproteobacteria	NA	NA	NA	NA
ASV767	Bacteria	Proteobacteria	NA	NA	NA	NA	NA
ASV768	Bacteria	Proteobacteria	Alphaproteobacteria	Sphingomonadales	Sphingomonadaceae	Sphingomonas	Sphingomonas_alpina(GQ161989)
ASV769	Bacteria	Proteobacteria	Alphaproteobacteria	Rhodobacterales	Rhodobacteraceae	Sulfitobacter	Sulfitobacter_sp.(KC428716)
ASV770	Bacteria	Proteobacteria	Gammaproteobacteria	NA	NA	NA	NA
ASV771	Bacteria	Marinimicrobia	-	-	-	Marinimicrobia genera incertae sedis	uncultured_eubacterium(U41450)
ASV772	Bacteria	Proteobacteria	Alphaproteobacteria	NA	NA	NA	NA
ASV773	Bacteria	Bacteroidetes	Flavobacteriia	Flavobacteriales	Cryomorphaceae	Fluviicola	NA
ASV774	Bacteria	Proteobacteria	Gammaproteobacteria	Enterobacteriales	Enterobacteriaceae	Escherichia/Shigella	NA
ASV775	Bacteria	Verrucomicrobia	Subdivision3	-	-	Subdivision3 genera incertae sedis	NA
ASV776	Bacteria	Proteobacteria	Alphaproteobacteria	Rhodospirillales	Rhodospirillaceae	NA	NA
ASV777	Bacteria	Proteobacteria	Gammaproteobacteria	NA	NA	NA	NA
ASV778	Bacteria	Proteobacteria	Alphaproteobacteria	Rhizobiales	Phyllobacteriaceae	NA	NA
ASV779	Bacteria	Bacteroidetes	Flavobacteriia	Flavobacteriales	Flavobacteriaceae	NA	NA
ASV780	Bacteria	Proteobacteria	Gammaproteobacteria	NA	NA	NA	NA
ASV781	Bacteria	Bacteroidetes	Cytophagia	Cytophagales	Flammeovirgaceae	Reichenbachiella	Reichenbachiella_agariperforans(AB058919)
ASV782	Bacteria	Cyanobacteria/Chloroplast	Chloroplast	-	Chloroplast	Bacillariophyta	Thalassiosira_pseudonana(EF067921)
ASV783	Bacteria	Proteobacteria	Alphaproteobacteria	-	SAR11	Candidatus Pelagibacter	Pelagibacter_ubique(CP000084)
ASV784	Bacteria	NA	NA	NA	NA	NA	NA
ASV785	Bacteria	Bacteroidetes	Sphingobacteriia	Sphingobacteriales	Chitinophagaceae	NA	NA
ASV786	Bacteria	NA	NA	NA	NA	NA	NA
ASV787	Archaea	Euryarchaeota	Methanobacteria	Methanobacteriales	Methanobacteriaceae	NA	NA
ASV788	Bacteria	Proteobacteria	Alphaproteobacteria	-	SAR11	Candidatus Pelagibacter	Pelagibacter_ubique(CP000084)
ASV789	Bacteria	Proteobacteria	Gammaproteobacteria	NA	NA	NA	NA
ASV790	Bacteria	NA	NA	NA	NA	NA	NA
ASV791	Bacteria	NA	NA	NA	NA	NA	NA
ASV792	Bacteria	Proteobacteria	Gammaproteobacteria	NA	NA	NA	NA
ASV793	Bacteria	Proteobacteria	Deltaproteobacteria	Bdellovibrionales	Bacteriovoracaceae	Halobacteriovorax	NA
ASV794	Bacteria	Firmicutes	Bacilli	Bacillales	Bacillaceae 1	Bacillus	Bacillus_cereus(AE016877)
ASV795	Bacteria	Proteobacteria	Gammaproteobacteria	NA	NA	NA	NA
ASV796	NA	NA	NA	NA	NA	NA	NA
ASV797	Bacteria	Bacteroidetes	Flavobacteriia	Flavobacteriales	Flavobacteriaceae	NA	NA
ASV798	Bacteria	NA	NA	NA	NA	NA	NA
ASV799	Bacteria	NA	NA	NA	NA	NA	NA
ASV800	Bacteria	Proteobacteria	Alphaproteobacteria	Rhodospirillales	NA	NA	NA
ASV801	Bacteria	Verrucomicrobia	Verrucomicrobiae	Verrucomicrobiales	Verrucomicrobiaceae	NA	NA
ASV802	Bacteria	Bacteroidetes	Flavobacteriia	Flavobacteriales	Flavobacteriaceae	Pseudofulvibacter	Pseudofulvibacter_gastropodicola(NR_147772.1)
ASV803	Bacteria	Bacteroidetes	Flavobacteriia	Flavobacteriales	Flavobacteriaceae	Polaribacter	NA
ASV804	Bacteria	Proteobacteria	Alphaproteobacteria	-	SAR11	Candidatus Pelagibacter	Pelagibacter_ubique(CP000084)
ASV805	Bacteria	Proteobacteria	Gammaproteobacteria	NA	NA	NA	NA
ASV806	Bacteria	NA	NA	NA	NA	NA	NA
ASV807	Bacteria	Bacteroidetes	Flavobacteriia	Flavobacteriales	Cryomorphaceae	NA	NA
ASV808	Bacteria	Actinobacteria	Actinobacteria	Actinomycetales	Microbacteriaceae	Rhodoluna	Aquiluna_rubra(NR_125489.1)
ASV809	Bacteria	Marinimicrobia	-	-	-	Marinimicrobia genera incertae sedis	uncultured_eubacterium(U41450)
ASV810	Bacteria	Proteobacteria	Gammaproteobacteria	Pseudomonadales	Moraxellaceae	Acinetobacter	NA
ASV811	Bacteria	Proteobacteria	Betaproteobacteria	Burkholderiales	Burkholderiaceae	Polynucleobacter	Polynucleobacter_necessarius(AJ879783)
ASV812	Archaea	Euryarchaeota	NA	NA	NA	NA	NA
ASV813	Bacteria	Cyanobacteria/Chloroplast	Chloroplast	-	Chloroplast	Cryptomonadaceae	Rhodomonas_salina(EF508371)
ASV814	Bacteria	Proteobacteria	Gammaproteobacteria	Alteromonadales	NA	NA	NA
ASV815	Bacteria	Proteobacteria	Gammaproteobacteria	NA	NA	NA	NA
ASV816	Bacteria	Proteobacteria	Gammaproteobacteria	Gammaproteobacteria incertae sedis	-	Eionea	Eionea_nigra(AY576771)
ASV817	Bacteria	NA	NA	NA	NA	NA	NA
ASV818	Bacteria	Proteobacteria	Deltaproteobacteria	NA	NA	NA	NA
ASV819	Bacteria	Bacteroidetes	Sphingobacteriia	Sphingobacteriales	Chitinophagaceae	Terrimonas	Terrimonas_lutea(AB192292)
ASV820	Bacteria	Firmicutes	Clostridia	Clostridiales	Ruminococcaceae	NA	NA
ASV821	Bacteria	Proteobacteria	Betaproteobacteria	Burkholderiales	Oxalobacteraceae	Massilia	NA
ASV822	Archaea	Thaumarchaeota	-	Nitrosopumilales	Nitrosopumilaceae	Nitrosopumilus	Nitrosopumilus_maritimus(JQ346765)
ASV823	Bacteria	Cyanobacteria/Chloroplast	Chloroplast	-	Chloroplast	Bacillariophyta	Thalassiosira_pseudonana(EF067921)
ASV824	Bacteria	Proteobacteria	Alphaproteobacteria	Rhodobacterales	Rhodobacteraceae	Loktanella	Loktanella_litorea(JN885197)
ASV825	Bacteria	Proteobacteria	Gammaproteobacteria	Vibrionales	Vibrionaceae	Photobacterium	Photobacterium_frigidiphilum(AY538749)
ASV826	NA	NA	NA	NA	NA	NA	NA
ASV827	Bacteria	Actinobacteria	Actinobacteria	Actinomycetales	Nocardioidaceae	Nocardioides	NA
ASV828	Archaea	Thaumarchaeota	-	Nitrosopumilales	Nitrosopumilaceae	Nitrosopumilus	Nitrosopumilus_maritimus(JQ346765)
ASV829	Bacteria	NA	NA	NA	NA	NA	NA
ASV830	Bacteria	NA	NA	NA	NA	NA	NA
ASV831	Bacteria	Bacteroidetes	Flavobacteriia	Flavobacteriales	NA	NA	NA
ASV832	Bacteria	Bacteroidetes	Cytophagia	Cytophagales	Flammeovirgaceae	Marinoscillum	Marinoscillum_luteum(HM161878)
ASV833	Bacteria	NA	NA	NA	NA	NA	NA
ASV834	Bacteria	Verrucomicrobia	Opitutae	Puniceicoccales	Puniceicoccaceae	Coraliomargarita	Fucophilus_fucoidanolyticus(NR_112167.1)
ASV835	Bacteria	Proteobacteria	Deltaproteobacteria	Bdellovibrionales	Bacteriovoracaceae	Halobacteriovorax	Bacteriovorax_marinus(AF084854)
ASV836	Bacteria	Proteobacteria	Alphaproteobacteria	Rhodospirillales	NA	NA	NA
ASV837	Bacteria	Proteobacteria	Alphaproteobacteria	Rhodospirillales	NA	NA	NA
ASV838	Bacteria	Bacteroidetes	NA	NA	NA	NA	NA
ASV839	Bacteria	Actinobacteria	Actinobacteria	Actinomycetales	NA	NA	NA
ASV840	Bacteria	Bacteroidetes	Cytophagia	Cytophagales	Cytophagaceae	Pseudarcicella	Arcicella_sp.(HE585218)
ASV841	Bacteria	Proteobacteria	Betaproteobacteria	Burkholderiales	Comamonadaceae	NA	NA
ASV842	Bacteria	Proteobacteria	Gammaproteobacteria	NA	NA	NA	NA
ASV843	Archaea	Euryarchaeota	NA	NA	NA	NA	NA
ASV844	Bacteria	Proteobacteria	Gammaproteobacteria	NA	NA	NA	NA
ASV845	Bacteria	Nitrospinae	Nitrospinia	Nitrospinales	Nitrospinaceae	Nitrospina	NA
ASV846	Bacteria	Proteobacteria	Alphaproteobacteria	Rhodobacterales	Rhodobacteraceae	Rubellimicrobium	Rubellimicrobium_aerolatum(EU338486)
ASV847	Bacteria	Bacteroidetes	Cytophagia	Cytophagales	Cytophagaceae	Hymenobacter	NA
ASV848	Bacteria	Bacteroidetes	Flavobacteriia	Flavobacteriales	Cryomorphaceae	NA	NA
ASV849	Bacteria	NA	NA	NA	NA	NA	NA
ASV850	Bacteria	Bacteroidetes	Bacteroidia	Bacteroidales	Porphyromonadaceae	Paludibacter	Paludibacter_propionicigenes(AB078842)
ASV851	Bacteria	Proteobacteria	Alphaproteobacteria	Rhodobacterales	Rhodobacteraceae	Sulfitobacter	Sulfitobacter_porphyrae(AB758574)
ASV852	Bacteria	Firmicutes	Bacilli	Lactobacillales	Lactobacillaceae	Lactobacillus	Lactobacillus_sanfranciscensis(X76327)
ASV853	Bacteria	Bacteroidetes	Flavobacteriia	Flavobacteriales	Flavobacteriaceae	NA	NA
ASV854	Bacteria	NA	NA	NA	NA	NA	NA
ASV855	Bacteria	Proteobacteria	Betaproteobacteria	Methylophilales	Methylophilaceae	Methylophilus	NA
ASV856	Bacteria	Proteobacteria	Alphaproteobacteria	Rhizobiales	Rhizobiaceae	Rhizobium	Rhizobium_cellulosilyticum(DQ855276)
ASV857	Bacteria	Proteobacteria	Gammaproteobacteria	Alteromonadales	Alteromonadaceae	Haliea	NA
ASV858	Bacteria	Proteobacteria	Alphaproteobacteria	-	SAR11	Candidatus Pelagibacter	Pelagibacter_ubique(CP000084)
ASV859	Bacteria	NA	NA	NA	NA	NA	NA
ASV860	Bacteria	Bacteroidetes	NA	NA	NA	NA	NA
ASV861	Bacteria	NA	NA	NA	NA	NA	NA
ASV862	Bacteria	Bacteroidetes	NA	NA	NA	NA	NA
ASV863	Bacteria	Proteobacteria	Alphaproteobacteria	-	SAR11	Candidatus Pelagibacter	Pelagibacter_ubique(CP000084)
ASV864	Bacteria	Cyanobacteria/Chloroplast	Cyanobacteria	-	NA	NA	NA
ASV865	Bacteria	Proteobacteria	Gammaproteobacteria	NA	NA	NA	NA
ASV866	Bacteria	Proteobacteria	Gammaproteobacteria	Aeromonadales	Aeromonadaceae	Aeromonas	Aeromonas_molluscorum(AY532690)
ASV867	Bacteria	Proteobacteria	NA	NA	NA	NA	NA
ASV868	Bacteria	Firmicutes	NA	NA	NA	NA	NA
ASV869	Bacteria	Firmicutes	Bacilli	Bacillales	Bacillales incertae sedis	Calditerricola	Calditerricola_satsumensis(AB250968)
ASV870	Bacteria	Proteobacteria	Gammaproteobacteria	NA	NA	NA	NA
ASV871	Bacteria	Bacteroidetes	Sphingobacteriia	Sphingobacteriales	Saprospiraceae	Aureispira	NA
ASV872	Bacteria	Proteobacteria	Alphaproteobacteria	NA	NA	NA	NA
ASV873	Bacteria	Cyanobacteria/Chloroplast	Chloroplast	-	Chloroplast	Cryptomonadaceae	Guillardia_theta(AF041468)
ASV874	Bacteria	NA	NA	NA	NA	NA	NA
ASV875	Bacteria	NA	NA	NA	NA	NA	NA
ASV876	Bacteria	NA	NA	NA	NA	NA	NA
ASV877	Bacteria	Proteobacteria	Gammaproteobacteria	NA	NA	NA	NA
ASV878	Bacteria	Bacteroidetes	Sphingobacteriia	Sphingobacteriales	Saprospiraceae	NA	NA
ASV879	Bacteria	Proteobacteria	Gammaproteobacteria	Alteromonadales	Colwelliaceae	Colwellia	Colwellia_sp.(JQ948043)
ASV880	Bacteria	Proteobacteria	Alphaproteobacteria	Rhodobacterales	Rhodobacteraceae	NA	NA
ASV881	Bacteria	Proteobacteria	Deltaproteobacteria	Bdellovibrionales	Bacteriovoracaceae	Halobacteriovorax	Bacteriovorax_marinus(AF084854)
ASV882	Archaea	Thaumarchaeota	-	Nitrosopumilales	Nitrosopumilaceae	Nitrosopumilus	Nitrosopumilus_maritimus(JQ346765)
ASV883	Bacteria	Bacteroidetes	NA	NA	NA	NA	NA
ASV884	Bacteria	Bacteroidetes	Flavobacteriia	Flavobacteriales	Flavobacteriaceae	Flavicella	Flavobacteriaceae_bacterium(AB915171)
ASV885	Bacteria	Proteobacteria	Alphaproteobacteria	NA	NA	NA	NA
ASV886	Bacteria	Proteobacteria	Deltaproteobacteria	NA	NA	NA	NA
ASV887	Bacteria	Firmicutes	Bacilli	Lactobacillales	Carnobacteriaceae	NA	NA
ASV888	Bacteria	NA	NA	NA	NA	NA	NA
ASV889	Bacteria	Proteobacteria	Betaproteobacteria	Methylophilales	Methylophilaceae	Methylophilus	NA
ASV890	Bacteria	Proteobacteria	Gammaproteobacteria	Thiotrichales	NA	NA	NA
ASV891	Bacteria	Proteobacteria	Gammaproteobacteria	Oceanospirillales	Halomonadaceae	Halomonas	Halomonas_meridiana(AJ306891)
ASV892	Bacteria	Planctomycetes	NA	NA	NA	NA	NA
ASV893	Bacteria	Proteobacteria	Deltaproteobacteria	Bdellovibrionales	Bacteriovoracaceae	Halobacteriovorax	Bacteriovorax_marinus(AF084854)
ASV894	Bacteria	NA	NA	NA	NA	NA	NA
ASV895	Bacteria	Proteobacteria	Deltaproteobacteria	NA	NA	NA	NA
ASV896	Bacteria	Bacteroidetes	Sphingobacteriia	Sphingobacteriales	Saprospiraceae	NA	NA
ASV897	Bacteria	Proteobacteria	Gammaproteobacteria	NA	NA	NA	NA
ASV898	Bacteria	Proteobacteria	NA	NA	NA	NA	NA
ASV899	Bacteria	Proteobacteria	Gammaproteobacteria	NA	NA	NA	NA
ASV900	Bacteria	Proteobacteria	Deltaproteobacteria	Desulfovibrionales	NA	NA	NA
ASV901	Bacteria	Bacteroidetes	Sphingobacteriia	Sphingobacteriales	Saprospiraceae	NA	NA
ASV902	Bacteria	Proteobacteria	Alphaproteobacteria	-	SAR11	Candidatus Pelagibacter	Pelagibacter_ubique(CP000084)
ASV903	Bacteria	Proteobacteria	Alphaproteobacteria	NA	NA	NA	NA
ASV904	Bacteria	NA	NA	NA	NA	NA	NA
ASV905	Bacteria	Verrucomicrobia	Verrucomicrobiae	Verrucomicrobiales	Verrucomicrobiaceae	Prosthecobacter	Prosthecobacter_vanneervenii(U60013)
ASV906	Bacteria	Proteobacteria	Gammaproteobacteria	NA	NA	NA	NA
ASV907	Archaea	Thaumarchaeota	-	Nitrosopumilales	Nitrosopumilaceae	Nitrosopumilus	Nitrosopumilus_maritimus(JQ346765)
ASV908	Bacteria	Proteobacteria	Alphaproteobacteria	Rhodospirillales	NA	NA	NA
ASV909	Bacteria	Bacteroidetes	Sphingobacteriia	Sphingobacteriales	Chitinophagaceae	NA	NA
ASV910	Bacteria	Proteobacteria	Alphaproteobacteria	-	SAR11	Candidatus Pelagibacter	Pelagibacter_ubique(CP000084)
ASV911	Bacteria	Nitrospinae	Nitrospinia	Nitrospinales	Nitrospinaceae	Nitrospina	NA
ASV912	Bacteria	NA	NA	NA	NA	NA	NA
ASV913	Bacteria	Proteobacteria	Oligoflexia	Oligoflexales	Oligoflexaceae	Oligoflexus	Oligoflexus_tunisiensis(AB540021)
ASV914	Bacteria	Verrucomicrobia	Opitutae	Puniceicoccales	Puniceicoccaceae	Pelagicoccus	Pelagicoccus_mobilis(AB286015)
ASV915	Bacteria	Lentisphaerae	Lentisphaeria	Lentisphaerales	Lentisphaeraceae	Lentisphaera	Lentisphaera_araneosa(AY390428)
ASV916	Bacteria	NA	NA	NA	NA	NA	NA
ASV917	Bacteria	Proteobacteria	Deltaproteobacteria	NA	NA	NA	NA
ASV918	Bacteria	NA	NA	NA	NA	NA	NA
ASV919	Bacteria	Planctomycetes	Planctomycetia	Planctomycetales	Planctomycetaceae	Blastopirellula	NA
ASV920	Bacteria	NA	NA	NA	NA	NA	NA
ASV921	Bacteria	Cyanobacteria/Chloroplast	Cyanobacteria	-	Family II	GpIIa	Synechococcus_sp.(AF311293)
ASV922	Bacteria	Firmicutes	Clostridia	Clostridiales	Lachnospiraceae	Coprococcus	Coprococcus_comes(EF031542)
ASV923	Bacteria	Proteobacteria	Gammaproteobacteria	Thiotrichales	NA	NA	NA
ASV924	Bacteria	NA	NA	NA	NA	NA	NA
ASV925	Bacteria	Proteobacteria	Gammaproteobacteria	Xanthomonadales	Xanthomonadaceae	Lysobacter	NA
ASV926	Archaea	Thaumarchaeota	-	Nitrosopumilales	Nitrosopumilaceae	Nitrosopumilus	Nitrosopumilus_maritimus(JQ346765)
ASV927	Bacteria	Proteobacteria	Gammaproteobacteria	Legionellales	Coxiellaceae	Coxiella	NA
ASV928	Bacteria	Proteobacteria	Alphaproteobacteria	NA	NA	NA	NA
ASV929	Bacteria	Proteobacteria	Gammaproteobacteria	Arenicellales	Arenicellaceae	Arenicella	NA
ASV930	Bacteria	Proteobacteria	Gammaproteobacteria	Pseudomonadales	Moraxellaceae	Acinetobacter	NA
ASV931	Bacteria	Proteobacteria	Gammaproteobacteria	Legionellales	Legionellaceae	Legionella	NA
ASV932	Bacteria	Actinobacteria	Actinobacteria	Solirubrobacterales	Solirubrobacteraceae	Solirubrobacter	NA
ASV933	Bacteria	Actinobacteria	Actinobacteria	Actinomycetales	Micrococcaceae	Micrococcus	Micrococcus_antarcticus(AJ005932)
ASV934	Archaea	Thaumarchaeota	-	Nitrosopumilales	Nitrosopumilaceae	Nitrosopumilus	Nitrosopumilus_maritimus(JQ346765)
ASV935	Bacteria	Marinimicrobia	-	-	-	Marinimicrobia genera incertae sedis	uncultured_eubacterium(U41450)
ASV936	Bacteria	Proteobacteria	Betaproteobacteria	Methylophilales	Methylophilaceae	Methylophilus	NA
ASV937	Bacteria	Proteobacteria	NA	NA	NA	NA	NA
ASV938	Bacteria	NA	NA	NA	NA	NA	NA
ASV939	Bacteria	Cyanobacteria/Chloroplast	Chloroplast	-	Chloroplast	Bacillariophyta	Thalassiosira_pseudonana(EF067921)
ASV940	Bacteria	Proteobacteria	Alphaproteobacteria	-	SAR11	Candidatus Pelagibacter	Pelagibacter_ubique(CP000084)
ASV941	Bacteria	Chloroflexi	Anaerolineae	Anaerolineales	Anaerolineaceae	NA	NA
ASV942	Bacteria	Marinimicrobia	-	-	-	Marinimicrobia genera incertae sedis	uncultured_eubacterium(U41450)
ASV943	Bacteria	Marinimicrobia	-	-	-	Marinimicrobia genera incertae sedis	uncultured_eubacterium(U41450)
ASV944	Bacteria	Proteobacteria	Gammaproteobacteria	Oceanospirillales	Oceanospirillales incertae sedis	Pseudohongiella	gamma_proteobacterium(JX981925)
ASV945	Bacteria	Proteobacteria	Alphaproteobacteria	-	SAR11	Candidatus Pelagibacter	Pelagibacter_ubique(CP000084)
ASV946	Bacteria	Bacteroidetes	Flavobacteriia	Flavobacteriales	Cryomorphaceae	Owenweeksia	Owenweeksia_hongkongensis(AB125062)
ASV947	Bacteria	Planctomycetes	Planctomycetia	Planctomycetales	Planctomycetaceae	Zavarzinella	Zavarzinella_formosa(AM162406)
ASV948	Bacteria	Proteobacteria	Deltaproteobacteria	Bdellovibrionales	Bacteriovoracaceae	NA	NA
ASV949	Bacteria	Bacteroidetes	Flavobacteriia	Flavobacteriales	Cryomorphaceae	NA	NA
ASV950	Bacteria	Bacteroidetes	Cytophagia	Cytophagales	Flammeovirgaceae	Fulvivirga	Fulvivirga_sp.(FR687203)
ASV951	Bacteria	Firmicutes	Bacilli	Lactobacillales	Streptococcaceae	Streptococcus	NA
ASV952	Bacteria	NA	NA	NA	NA	NA	NA
ASV953	Bacteria	Actinobacteria	Actinobacteria	Bifidobacteriales	Bifidobacteriaceae	Bifidobacterium	Bifidobacterium_thermacidophilum(AY148470)
ASV954	Bacteria	Cyanobacteria/Chloroplast	Chloroplast	-	Chloroplast	NA	NA
ASV955	Bacteria	NA	NA	NA	NA	NA	NA
ASV956	Bacteria	Proteobacteria	Gammaproteobacteria	NA	NA	NA	NA
ASV957	Bacteria	NA	NA	NA	NA	NA	NA
ASV958	Bacteria	Bacteroidetes	Flavobacteriia	Flavobacteriales	Flavobacteriaceae	NA	NA
ASV959	Bacteria	Bacteroidetes	Sphingobacteriia	Sphingobacteriales	Chitinophagaceae	Sediminibacterium	Sediminibacterium_salmoneum(EF407879)
ASV960	Bacteria	Firmicutes	Bacilli	Lactobacillales	Carnobacteriaceae	Granulicatella	Granulicatella_adiacens(D50540)
ASV961	Bacteria	Firmicutes	Clostridia	Clostridiales	Clostridiaceae 1	Clostridium sensu stricto	Clostridium_perfringens(CP000246)
ASV962	Bacteria	Bacteroidetes	Flavobacteriia	Flavobacteriales	NA	NA	NA
ASV963	Bacteria	Proteobacteria	Deltaproteobacteria	Desulfovibrionales	NA	NA	NA
ASV964	Bacteria	NA	NA	NA	NA	NA	NA
ASV965	Bacteria	candidate division ZB3	-	-	-	ZB3 genera incertae sedis	uncultured_low(AF507892)
ASV966	Bacteria	Proteobacteria	Alphaproteobacteria	-	SAR11	Candidatus Pelagibacter	Pelagibacter_ubique(CP000084)
ASV967	Bacteria	Planctomycetes	Planctomycetia	Planctomycetales	Planctomycetaceae	Blastopirellula	NA
ASV968	Bacteria	Proteobacteria	Oligoflexia	Oligoflexales	Oligoflexaceae	Oligoflexus	Oligoflexus_tunisiensis(AB540021)
ASV969	Bacteria	Proteobacteria	Alphaproteobacteria	NA	NA	NA	NA
ASV970	Bacteria	Proteobacteria	Betaproteobacteria	Burkholderiales	Comamonadaceae	Rhodoferax	Rhodoferax_ferrireducens(CP000267)
ASV971	Bacteria	Proteobacteria	Epsilonproteobacteria	Campylobacterales	Campylobacteraceae	Arcobacter	NA
ASV972	Bacteria	Proteobacteria	Gammaproteobacteria	NA	NA	NA	NA
ASV973	Bacteria	NA	NA	NA	NA	NA	NA
ASV974	Bacteria	Proteobacteria	Deltaproteobacteria	Desulfovibrionales	Desulfovibrionaceae	Desulfovibrio	NA
ASV975	Bacteria	Bacteroidetes	Sphingobacteriia	Sphingobacteriales	Chitinophagaceae	Balneola	Balneola_alkaliphila(EU008564)
ASV976	Bacteria	Bacteroidetes	Cytophagia	Cytophagales	Flammeovirgaceae	NA	NA
ASV977	Bacteria	Proteobacteria	Betaproteobacteria	Burkholderiales	Comamonadaceae	Simplicispira	Simplicispira_psychrophila(AF078755)
ASV978	Bacteria	NA	NA	NA	NA	NA	NA
ASV979	Bacteria	Proteobacteria	NA	NA	NA	NA	NA
ASV980	Bacteria	Proteobacteria	Betaproteobacteria	Burkholderiales	Oxalobacteraceae	NA	NA
ASV981	Bacteria	NA	NA	NA	NA	NA	NA
ASV982	Bacteria	Proteobacteria	Alphaproteobacteria	-	SAR11	Candidatus Pelagibacter	Pelagibacter_ubique(CP000084)
ASV983	Bacteria	Proteobacteria	Alphaproteobacteria	Rhodobacterales	Rhodobacteraceae	NA	NA
ASV984	Bacteria	NA	NA	NA	NA	NA	NA
ASV985	NA	NA	NA	NA	NA	NA	NA
ASV986	Bacteria	NA	NA	NA	NA	NA	NA
ASV987	Bacteria	Planctomycetes	Planctomycetia	Planctomycetales	Planctomycetaceae	NA	NA
ASV988	Bacteria	Firmicutes	Clostridia	Clostridiales	Lachnospiraceae	Clostridium XlVa	NA
ASV989	Bacteria	Actinobacteria	Actinobacteria	Actinomycetales	Nocardioidaceae	Nocardioides	Nocardioides_sp.(FM998000)
ASV990	Bacteria	Planctomycetes	Planctomycetia	Planctomycetales	Planctomycetaceae	Blastopirellula	Bythopirellula_goksoyri(NR_118636.1)
ASV991	Bacteria	NA	NA	NA	NA	NA	NA
ASV992	Bacteria	Proteobacteria	Alphaproteobacteria	Rhodospirillales	Rhodospirillaceae	NA	NA
ASV993	Bacteria	Nitrospinae	Nitrospinia	Nitrospinales	Nitrospinaceae	Nitrospina	NA
ASV994	Bacteria	NA	NA	NA	NA	NA	NA
ASV995	Bacteria	NA	NA	NA	NA	NA	NA
ASV996	Bacteria	Proteobacteria	Gammaproteobacteria	NA	NA	NA	NA
ASV997	Bacteria	Proteobacteria	Alphaproteobacteria	-	SAR11	Candidatus Pelagibacter	Pelagibacter_ubique(CP000084)
ASV998	Bacteria	Verrucomicrobia	Subdivision3	-	-	Subdivision3 genera incertae sedis	uncultured_verrucomicrobium(AJ401132)
ASV999	Bacteria	Bacteroidetes	Flavobacteriia	Flavobacteriales	Flavobacteriaceae	NA	NA
ASV1000	Bacteria	Bacteroidetes	Flavobacteriia	Flavobacteriales	Cryomorphaceae	Salinirepens	Salinirepens_amamiensis(AB517714)
ASV1001	Bacteria	Bacteroidetes	Sphingobacteriia	Sphingobacteriales	Saprospiraceae	NA	NA
ASV1002	Bacteria	NA	NA	NA	NA	NA	NA
ASV1003	Bacteria	Proteobacteria	Gammaproteobacteria	Oceanospirillales	Oceanospirillaceae	Marinobacterium	NA
ASV1004	Bacteria	Planctomycetes	Planctomycetia	Planctomycetales	Planctomycetaceae	Rhodopirellula	Rubripirellula_obstinata(NR_146677.1)
ASV1005	Bacteria	Proteobacteria	Deltaproteobacteria	Bdellovibrionales	Bdellovibrionaceae	Bdellovibrio	\Bdellovibrio_bacteriovorus(AJ292759)"
ASV1006	Bacteria	Planctomycetes	Planctomycetia	Planctomycetales	Planctomycetaceae	NA	NA
ASV1007	Bacteria	Spirochaetes	Spirochaetia	Spirochaetales	Leptospiraceae	Turneriella	Turneriella_parva(AY293856)
ASV1008	Bacteria	Proteobacteria	Gammaproteobacteria	Legionellales	Coxiellaceae	Diplorickettsia	Diplorickettsia_massiliensis(GQ857549)
ASV1009	Bacteria	Proteobacteria	Gammaproteobacteria	Oceanospirillales	Oceanospirillaceae	Oceaniserpentilla	Oceaniserpentilla_haliotis(AM747817)
ASV1010	Bacteria	Proteobacteria	Gammaproteobacteria	NA	NA	NA	NA
ASV1011	Bacteria	Marinimicrobia	-	-	-	Marinimicrobia genera incertae sedis	uncultured_eubacterium(U41450)
ASV1012	Bacteria	Proteobacteria	NA	NA	NA	NA	NA
ASV1013	Bacteria	Proteobacteria	Betaproteobacteria	Burkholderiales	Comamonadaceae	Comamonas	Comamonas_humi(AB907700)
ASV1014	Bacteria	Proteobacteria	Gammaproteobacteria	NA	NA	NA	NA
ASV1015	Bacteria	Bacteroidetes	Flavobacteriia	Flavobacteriales	NA	NA	NA
ASV1016	Bacteria	Bacteroidetes	Sphingobacteriia	Sphingobacteriales	Chitinophagaceae	Ferruginibacter	Ferruginibacter_paludis(NR_136802.1)
ASV1017	Bacteria	Actinobacteria	Actinobacteria	Actinomycetales	Nocardioidaceae	Nocardioides	Nocardioides_sp.(FM998000)
ASV1018	Bacteria	NA	NA	NA	NA	NA	NA
ASV1019	Archaea	Thaumarchaeota	-	Nitrosopumilales	Nitrosopumilaceae	Nitrosopumilus	Nitrosopumilus_maritimus(JQ346765)
ASV1020	Bacteria	Proteobacteria	Alphaproteobacteria	-	SAR11	Candidatus Pelagibacter	Pelagibacter_ubique(CP000084)
ASV1021	Bacteria	Proteobacteria	Alphaproteobacteria	-	SAR11	Candidatus Pelagibacter	Pelagibacter_ubique(CP000084)
ASV1022	Bacteria	Actinobacteria	Actinobacteria	Actinomycetales	NA	NA	NA
ASV1023	Bacteria	Proteobacteria	Deltaproteobacteria	NA	NA	NA	NA
ASV1024	Bacteria	Chlamydiae	Chlamydiia	Chlamydiales	Parachlamydiaceae	NA	NA
ASV1025	Bacteria	NA	NA	NA	NA	NA	NA
ASV1026	Bacteria	Cyanobacteria/Chloroplast	Chloroplast	-	Chloroplast	Bacillariophyta	Thalassiosira_pseudonana(EF067921)
ASV1027	Archaea	Euryarchaeota	Thermoplasmata	NA	NA	NA	NA
ASV1028	Bacteria	Proteobacteria	Alphaproteobacteria	Sphingomonadales	Sphingomonadaceae	Novosphingobium	NA
ASV1029	Bacteria	Bacteroidetes	Sphingobacteriia	Sphingobacteriales	Chitinophagaceae	NA	NA
ASV1030	Bacteria	NA	NA	NA	NA	NA	NA
ASV1031	Bacteria	Verrucomicrobia	NA	NA	NA	NA	NA
ASV1032	Bacteria	Marinimicrobia	-	-	-	Marinimicrobia genera incertae sedis	uncultured_eubacterium(U41450)
ASV1033	Bacteria	Proteobacteria	Gammaproteobacteria	NA	NA	NA	NA
ASV1034	Bacteria	Proteobacteria	Gammaproteobacteria	NA	NA	NA	NA
ASV1035	Bacteria	Firmicutes	Clostridia	Clostridiales	Lachnospiraceae	Cellulosilyticum	NA
ASV1036	Bacteria	Proteobacteria	Betaproteobacteria	Methylophilales	Methylophilaceae	Methylophilus	Methylophilus_methylotrophus(AB193724)
ASV1037	Bacteria	Actinobacteria	Actinobacteria	Actinomycetales	Microbacteriaceae	Rhodoluna	Rhodoluna_limnophila(NR_125490.1)
ASV1038	Archaea	Euryarchaeota	NA	NA	NA	NA	NA
ASV1039	Bacteria	Bacteroidetes	Flavobacteriia	Flavobacteriales	Cryomorphaceae	NA	NA
ASV1040	Bacteria	Bacteroidetes	Flavobacteriia	Flavobacteriales	Cryomorphaceae	NA	NA
ASV1041	Bacteria	Proteobacteria	Deltaproteobacteria	Bdellovibrionales	Bdellovibrionaceae	Bdellovibrio	Bdellovibrio_exovorus(EF687743)
ASV1042	Bacteria	NA	NA	NA	NA	NA	NA
ASV1043	Bacteria	Bacteroidetes	Sphingobacteriia	Sphingobacteriales	Chitinophagaceae	Sediminibacterium	Sediminibacterium_sp.(JN674641)
ASV1044	Bacteria	Bacteroidetes	Sphingobacteriia	Sphingobacteriales	Saprospiraceae	NA	NA
ASV1045	Bacteria	Fusobacteria	Fusobacteriia	Fusobacteriales	Fusobacteriaceae	Fusobacterium	Fusobacterium_periodonticum(NR_117839.1)
ASV1046	Bacteria	Proteobacteria	NA	NA	NA	NA	NA
ASV1047	Bacteria	Actinobacteria	Actinobacteria	NA	NA	NA	NA
ASV1048	Bacteria	Proteobacteria	Alphaproteobacteria	NA	NA	NA	NA
ASV1049	Bacteria	Bacteroidetes	Sphingobacteriia	Sphingobacteriales	NA	NA	NA
ASV1050	Bacteria	Proteobacteria	Alphaproteobacteria	Sphingomonadales	Sphingomonadaceae	Novosphingobium	NA
ASV1051	Bacteria	Planctomycetes	Planctomycetia	Planctomycetales	Planctomycetaceae	Blastopirellula	Blastopirellula_cremea(JF748733)
ASV1052	Bacteria	Proteobacteria	Deltaproteobacteria	NA	NA	NA	NA
ASV1053	Bacteria	Proteobacteria	Alphaproteobacteria	Rhodospirillales	NA	NA	NA
ASV1054	Bacteria	NA	NA	NA	NA	NA	NA
ASV1055	NA	NA	NA	NA	NA	NA	NA
ASV1056	Bacteria	Proteobacteria	Alphaproteobacteria	-	SAR11	Candidatus Pelagibacter	Pelagibacter_ubique(CP000084)
ASV1057	Bacteria	Proteobacteria	Gammaproteobacteria	Xanthomonadales	Xanthomonadaceae	Xanthomonas	Xanthomonas_vasicola(Y10755)
ASV1058	Bacteria	Proteobacteria	Alphaproteobacteria	NA	NA	NA	NA
ASV1059	Bacteria	Proteobacteria	Gammaproteobacteria	Thiotrichales	Piscirickettsiaceae	Methylophaga	Methylophaga_alcalica(AF384373)
ASV1060	Bacteria	Proteobacteria	Deltaproteobacteria	Bdellovibrionales	Bacteriovoracaceae	Peredibacter	Peredibacter_starrii(AF084852)
ASV1061	Bacteria	Proteobacteria	Betaproteobacteria	Burkholderiales	Oxalobacteraceae	Massilia	Massilia_eurypsychrophila(NR_136470.1)
ASV1062	Bacteria	Proteobacteria	Betaproteobacteria	Burkholderiales	Oxalobacteraceae	Janthinobacterium	Janthinobacterium_lividum(Y08846)
ASV1063	Bacteria	Bacteroidetes	Flavobacteriia	Flavobacteriales	Cryomorphaceae	NA	NA
ASV1064	Bacteria	Actinobacteria	Actinobacteria	Actinomycetales	NA	NA	NA
ASV1065	Bacteria	Proteobacteria	Deltaproteobacteria	Bdellovibrionales	Bacteriovoracaceae	Halobacteriovorax	NA
ASV1066	Bacteria	NA	NA	NA	NA	NA	NA
ASV1067	Bacteria	Proteobacteria	Gammaproteobacteria	NA	NA	NA	NA
ASV1068	Bacteria	NA	NA	NA	NA	NA	NA
ASV1069	Bacteria	Proteobacteria	Gammaproteobacteria	Legionellales	Coxiellaceae	Diplorickettsia	Diplorickettsia_massiliensis(GQ857549)
ASV1070	Bacteria	Bacteroidetes	Flavobacteriia	Flavobacteriales	Flavobacteriaceae	Polaribacter	NA
ASV1071	Bacteria	Proteobacteria	Alphaproteobacteria	NA	NA	NA	NA
ASV1072	Archaea	Euryarchaeota	NA	NA	NA	NA	NA
ASV1073	Bacteria	Proteobacteria	Gammaproteobacteria	NA	NA	NA	NA
ASV1074	Bacteria	NA	NA	NA	NA	NA	NA
ASV1075	Bacteria	NA	NA	NA	NA	NA	NA
ASV1076	Bacteria	Proteobacteria	Gammaproteobacteria	Pseudomonadales	Moraxellaceae	Acinetobacter	Acinetobacter_harbinensis(KC843488)
ASV1077	Bacteria	Proteobacteria	Gammaproteobacteria	Chromatiales	NA	NA	NA
ASV1078	Bacteria	Proteobacteria	Gammaproteobacteria	NA	NA	NA	NA
ASV1079	Bacteria	Proteobacteria	NA	NA	NA	NA	NA
ASV1080	Bacteria	Planctomycetes	NA	NA	NA	NA	NA
ASV1081	Bacteria	Proteobacteria	Alphaproteobacteria	Rhodobacterales	Rhodobacteraceae	NA	NA
ASV1082	Archaea	Thaumarchaeota	-	Nitrosopumilales	Nitrosopumilaceae	Nitrosopumilus	Nitrosopumilus_maritimus(JQ346765)
ASV1083	Bacteria	NA	NA	NA	NA	NA	NA
ASV1084	Bacteria	Proteobacteria	Gammaproteobacteria	NA	NA	NA	NA
ASV1085	Bacteria	Proteobacteria	NA	NA	NA	NA	NA
ASV1086	Bacteria	Bacteroidetes	Flavobacteriia	Flavobacteriales	NA	NA	NA
ASV1087	Bacteria	Proteobacteria	Gammaproteobacteria	NA	NA	NA	NA
ASV1088	Bacteria	Bacteroidetes	Flavobacteriia	Flavobacteriales	Flavobacteriaceae	NA	NA
ASV1089	Bacteria	Proteobacteria	Gammaproteobacteria	NA	NA	NA	NA
ASV1090	Bacteria	Proteobacteria	Alphaproteobacteria	NA	NA	NA	NA
ASV1091	Bacteria	Cyanobacteria/Chloroplast	Chloroplast	-	Chloroplast	Bacillariophyta	Thalassiosira_pseudonana(EF067921)
ASV1092	Bacteria	Proteobacteria	Gammaproteobacteria	Legionellales	Coxiellaceae	Coxiella	Coxiella_burnetii(HM208383)
ASV1093	Bacteria	NA	NA	NA	NA	NA	NA
ASV1094	Bacteria	Proteobacteria	Gammaproteobacteria	NA	NA	NA	NA
ASV1095	Bacteria	Proteobacteria	Gammaproteobacteria	Pseudomonadales	Pseudomonadaceae	Pseudomonas	Pseudomonas_segetis(AY770691)
ASV1096	Bacteria	Proteobacteria	Gammaproteobacteria	Oceanospirillales	Oceanospirillaceae	Sinobacterium	Sinobacterium_caligoides(HQ686140)
ASV1097	Bacteria	Proteobacteria	Deltaproteobacteria	NA	NA	NA	NA
ASV1098	Bacteria	NA	NA	NA	NA	NA	NA
ASV1099	Bacteria	Firmicutes	Clostridia	Clostridiales	Lachnospiraceae	Clostridium XlVb	Clostridium_colinum(X76748)
ASV1100	Bacteria	Actinobacteria	Actinobacteria	Actinomycetales	NA	NA	NA
ASV1101	Bacteria	Cyanobacteria/Chloroplast	Chloroplast	-	Chloroplast	Bacillariophyta	Thalassiosira_pseudonana(EF067921)
ASV1102	Bacteria	Marinimicrobia	-	-	-	Marinimicrobia genera incertae sedis	uncultured_eubacterium(U41450)
ASV1103	Bacteria	Proteobacteria	Alphaproteobacteria	Rhodobacterales	Rhodobacteraceae	NA	NA
ASV1104	Bacteria	Proteobacteria	NA	NA	NA	NA	NA
ASV1105	Bacteria	Cyanobacteria/Chloroplast	Chloroplast	-	Chloroplast	Bacillariophyta	Thalassiosira_pseudonana(EF067921)
ASV1106	Bacteria	Proteobacteria	NA	NA	NA	NA	NA
ASV1107	Bacteria	Proteobacteria	NA	NA	NA	NA	NA
ASV1108	Bacteria	Actinobacteria	Actinobacteria	Actinomycetales	Corynebacteriaceae	Corynebacterium	Corynebacterium_tuberculostearicum(AJ438050)
ASV1109	Bacteria	Proteobacteria	Betaproteobacteria	Burkholderiales	Oxalobacteraceae	Massilia	Massilia_aurea(AM231588)
ASV1110	Bacteria	NA	NA	NA	NA	NA	NA
ASV1111	Bacteria	Proteobacteria	Alphaproteobacteria	NA	NA	NA	NA
ASV1112	Archaea	Euryarchaeota	NA	NA	NA	NA	NA
ASV1113	Bacteria	Bacteroidetes	Sphingobacteriia	Sphingobacteriales	Saprospiraceae	Aureispira	NA
ASV1114	Bacteria	Cyanobacteria/Chloroplast	Chloroplast	-	Chloroplast	Bacillariophyta	NA
ASV1115	Bacteria	Proteobacteria	Gammaproteobacteria	NA	NA	NA	NA
ASV1116	Bacteria	Verrucomicrobia	Opitutae	Puniceicoccales	Puniceicoccaceae	Coraliomargarita	Fucophilus_fucoidanolyticus(NR_112167.1)
ASV1117	Bacteria	Actinobacteria	Actinobacteria	Actinomycetales	Nocardioidaceae	Nocardioides	Nocardioides_furvisabuli(DQ411542)
ASV1118	Bacteria	Proteobacteria	Alphaproteobacteria	-	SAR11	Candidatus Pelagibacter	Pelagibacter_ubique(CP000084)
ASV1119	Bacteria	Marinimicrobia	-	-	-	Marinimicrobia genera incertae sedis	uncultured_eubacterium(U41450)
ASV1120	Bacteria	Proteobacteria	NA	NA	NA	NA	NA
ASV1121	NA	NA	NA	NA	NA	NA	NA
ASV1122	Bacteria	Bacteroidetes	Flavobacteriia	Flavobacteriales	Flavobacteriaceae	NA	NA
ASV1123	Bacteria	Proteobacteria	Alphaproteobacteria	Rhizobiales	Phyllobacteriaceae	NA	NA
ASV1124	Bacteria	Verrucomicrobia	Verrucomicrobiae	Verrucomicrobiales	Verrucomicrobiaceae	Luteolibacter	NA
ASV1125	Bacteria	Proteobacteria	Alphaproteobacteria	Sphingomonadales	Sphingomonadaceae	Polymorphobacter	Polymorphobacter_fuscus(NR_145642.1)
ASV1126	Bacteria	Proteobacteria	Alphaproteobacteria	Rhodospirillales	Acetobacteraceae	NA	NA
ASV1127	Bacteria	Proteobacteria	Gammaproteobacteria	Oceanospirillales	Oceanospirillaceae	Oleibacter	Oleibacter_marinus(AB435649)
ASV1128	Bacteria	NA	NA	NA	NA	NA	NA
ASV1129	Archaea	Thaumarchaeota	-	Nitrosopumilales	Nitrosopumilaceae	Nitrosopumilus	Nitrosopumilus_maritimus(JQ346765)
ASV1130	Bacteria	Planctomycetes	Planctomycetia	Planctomycetales	Planctomycetaceae	Blastopirellula	NA
ASV1131	Bacteria	NA	NA	NA	NA	NA	NA
ASV1132	Bacteria	Proteobacteria	Alphaproteobacteria	Rhizobiales	Rhodobiaceae	NA	NA
ASV1133	Bacteria	Proteobacteria	Betaproteobacteria	Neisseriales	Neisseriaceae	Neisseria	Neisseria_perflava(HF558366)
ASV1134	Bacteria	Proteobacteria	Alphaproteobacteria	-	SAR11	Candidatus Pelagibacter	Pelagibacter_ubique(CP000084)
ASV1135	Bacteria	NA	NA	NA	NA	NA	NA
ASV1136	Bacteria	Bacteroidetes	NA	NA	NA	NA	NA
ASV1137	Bacteria	Proteobacteria	Gammaproteobacteria	Pseudomonadales	Moraxellaceae	Perlucidibaca	Cavicella_subterranea(NR_145637.1)
ASV1138	Bacteria	Bacteroidetes	Sphingobacteriia	Sphingobacteriales	Chitinophagaceae	NA	NA
ASV1139	Bacteria	Cyanobacteria/Chloroplast	Chloroplast	-	Chloroplast	Bacillariophyta	Phaeodactylum_tricornutum(EF067920)
ASV1140	Bacteria	Lentisphaerae	Lentisphaeria	Lentisphaerales	Lentisphaeraceae	Lentisphaera	Lentisphaera_araneosa(AY390428)
ASV1141	Bacteria	Marinimicrobia	-	-	-	Marinimicrobia genera incertae sedis	uncultured_eubacterium(U41450)
ASV1142	Bacteria	Bacteroidetes	Flavobacteriia	Flavobacteriales	Flavobacteriaceae	NA	NA
ASV1143	Bacteria	Planctomycetes	Planctomycetia	Planctomycetales	Planctomycetaceae	Pirellula	Pirellula_staleyi(CP001848)
ASV1144	Bacteria	Proteobacteria	NA	NA	NA	NA	NA
ASV1145	Bacteria	Actinobacteria	Actinobacteria	Actinomycetales	Dermabacteraceae	Brachybacterium	Brachybacterium_sacelli(AJ415384)
ASV1146	Bacteria	Proteobacteria	Gammaproteobacteria	Oceanospirillales	NA	NA	NA
ASV1147	Bacteria	Proteobacteria	Gammaproteobacteria	NA	NA	NA	NA
ASV1148	Bacteria	Proteobacteria	Gammaproteobacteria	Methylococcales	Methylococcaceae	NA	NA
ASV1149	Bacteria	Proteobacteria	Gammaproteobacteria	NA	NA	NA	NA
ASV1150	Bacteria	Proteobacteria	Alphaproteobacteria	Rhodospirillales	Acetobacteraceae	NA	NA
ASV1151	Bacteria	Chloroflexi	Anaerolineae	Anaerolineales	Anaerolineaceae	NA	NA
ASV1152	Bacteria	Cyanobacteria/Chloroplast	Chloroplast	-	Chloroplast	Bacillariophyta	Thalassiosira_pseudonana(EF067921)
ASV1153	Bacteria	Proteobacteria	Gammaproteobacteria	Xanthomonadales	Xanthomonadaceae	Dokdonella	Dokdonella_immobilis(FJ455531)
ASV1154	Bacteria	Proteobacteria	Gammaproteobacteria	NA	NA	NA	NA
ASV1155	Bacteria	Bacteroidetes	Flavobacteriia	Flavobacteriales	Cryomorphaceae	Fluviicola	Fluviicola_taffensis(JX077130)
ASV1156	Bacteria	Firmicutes	Bacilli	Lactobacillales	Streptococcaceae	Streptococcus	Streptococcus_australis(AY485604)
ASV1157	Bacteria	Proteobacteria	Gammaproteobacteria	NA	NA	NA	NA
ASV1158	Bacteria	Proteobacteria	Alphaproteobacteria	Rhodobacterales	Rhodobacteraceae	NA	NA
ASV1159	Bacteria	NA	NA	NA	NA	NA	NA
ASV1160	Bacteria	Cyanobacteria/Chloroplast	Chloroplast	-	Chloroplast	NA	NA
ASV1161	Bacteria	Proteobacteria	Deltaproteobacteria	Myxococcales	NA	NA	NA
ASV1162	Bacteria	NA	NA	NA	NA	NA	NA
ASV1163	Bacteria	Bacteroidetes	Bacteroidia	Bacteroidales	Porphyromonadaceae	Petrimonas	Petrimonas_sulfuriphila(AY570690)
ASV1164	Bacteria	Proteobacteria	Alphaproteobacteria	Sphingomonadales	Sphingomonadaceae	Sphingomonas	Sphingomonas_faeni(AJ429239)
ASV1165	Bacteria	Bacteroidetes	Cytophagia	Cytophagales	NA	NA	NA
ASV1166	Bacteria	NA	NA	NA	NA	NA	NA
ASV1167	Bacteria	NA	NA	NA	NA	NA	NA
ASV1168	Bacteria	Chlamydiae	Chlamydiia	Chlamydiales	Simkaniaceae	Simkania	NA
ASV1169	Bacteria	NA	NA	NA	NA	NA	NA
ASV1170	Bacteria	Cyanobacteria/Chloroplast	Cyanobacteria	-	NA	NA	NA
ASV1171	Bacteria	NA	NA	NA	NA	NA	NA
ASV1172	Bacteria	Bacteroidetes	Sphingobacteriia	Sphingobacteriales	Chitinophagaceae	NA	NA
ASV1173	Bacteria	Bacteroidetes	Flavobacteriia	Flavobacteriales	Flavobacteriaceae	Moheibacter	Moheibacter_sediminis(KF694750)
ASV1174	Bacteria	NA	NA	NA	NA	NA	NA
ASV1175	Bacteria	NA	NA	NA	NA	NA	NA
ASV1176	Bacteria	Bacteroidetes	Flavobacteriia	Flavobacteriales	Flavobacteriaceae	NA	NA
ASV1177	Bacteria	Bacteroidetes	Flavobacteriia	Flavobacteriales	Flavobacteriaceae	NA	NA
ASV1178	Bacteria	Actinobacteria	Actinobacteria	Actinomycetales	NA	NA	NA
ASV1179	Bacteria	NA	NA	NA	NA	NA	NA
ASV1180	Bacteria	NA	NA	NA	NA	NA	NA
ASV1181	Bacteria	NA	NA	NA	NA	NA	NA
ASV1182	Bacteria	Proteobacteria	Alphaproteobacteria	-	SAR11	Candidatus Pelagibacter	Pelagibacter_ubique(CP000084)
ASV1183	Bacteria	NA	NA	NA	NA	NA	NA
ASV1184	Bacteria	Proteobacteria	Alphaproteobacteria	NA	NA	NA	NA
ASV1185	Bacteria	Bacteroidetes	NA	NA	NA	NA	NA
ASV1186	Bacteria	NA	NA	NA	NA	NA	NA
ASV1187	Bacteria	Proteobacteria	Alphaproteobacteria	Sphingomonadales	Sphingomonadaceae	NA	NA
ASV1188	Bacteria	Bacteroidetes	Flavobacteriia	Flavobacteriales	Cryomorphaceae	NA	NA
ASV1189	Bacteria	Cyanobacteria/Chloroplast	Chloroplast	-	Chloroplast	Bacillariophyta	Thalassiosira_pseudonana(EF067921)
ASV1190	Bacteria	Bacteroidetes	Flavobacteriia	Flavobacteriales	Flavobacteriaceae	NA	NA
ASV1191	Bacteria	NA	NA	NA	NA	NA	NA
ASV1192	Bacteria	Actinobacteria	Actinobacteria	Actinomycetales	Microbacteriaceae	Rhodoluna	Limnoluna_rubra(NR_125497.1)
ASV1193	Bacteria	Planctomycetes	NA	NA	NA	NA	NA
ASV1194	Archaea	Euryarchaeota	Thermoplasmata	NA	NA	NA	NA
ASV1195	Bacteria	Bacteroidetes	Flavobacteriia	Flavobacteriales	Flavobacteriaceae	NA	NA
ASV1196	Bacteria	Bacteroidetes	Flavobacteriia	Flavobacteriales	Flavobacteriaceae	NA	NA
ASV1197	Bacteria	Bacteroidetes	Flavobacteriia	Flavobacteriales	Cryomorphaceae	Phaeocystidibacter	NA
ASV1198	Bacteria	NA	NA	NA	NA	NA	NA
ASV1199	Bacteria	Actinobacteria	Actinobacteria	Actinomycetales	Microbacteriaceae	Herbiconiux	Herbiconiux_ginsengi(DQ473536)
ASV1200	Bacteria	Cyanobacteria/Chloroplast	Chloroplast	-	Chloroplast	Bacillariophyta	Phaeodactylum_tricornutum(EF067920)
ASV1201	Bacteria	NA	NA	NA	NA	NA	NA
ASV1202	Bacteria	Proteobacteria	Alphaproteobacteria	Rhodospirillales	NA	NA	NA
ASV1203	Bacteria	Proteobacteria	Alphaproteobacteria	Sphingomonadales	Erythrobacteraceae	Erythrobacter	Erythrobacter_flavus(AF500004)
ASV1204	Bacteria	Proteobacteria	NA	NA	NA	NA	NA
ASV1205	Archaea	Thaumarchaeota	-	Nitrosopumilales	Nitrosopumilaceae	Nitrosopumilus	Nitrosopumilus_maritimus(JQ346765)
ASV1206	Bacteria	Proteobacteria	Gammaproteobacteria	Vibrionales	Vibrionaceae	Vibrio	Vibrio_rumoiensis(AB013297)
ASV1207	Bacteria	Proteobacteria	Betaproteobacteria	Burkholderiales	Comamonadaceae	Pelomonas	Pelomonas_puraquae(AM501439)
ASV1208	Bacteria	Bacteroidetes	NA	NA	NA	NA	NA
ASV1209	Bacteria	Proteobacteria	Gammaproteobacteria	Thiotrichales	Francisellaceae	Francisella	Francisella_philomiragia(AY928394)
ASV1210	Bacteria	Actinobacteria	Actinobacteria	Actinomycetales	Microbacteriaceae	Labedella	Labedella_gwakjiensis(DQ533552)
ASV1211	Bacteria	Proteobacteria	Alphaproteobacteria	-	SAR11	Candidatus Pelagibacter	Pelagibacter_ubique(CP000084)
ASV1212	Bacteria	Marinimicrobia	-	-	-	Marinimicrobia genera incertae sedis	uncultured_eubacterium(U41450)
ASV1213	Bacteria	Firmicutes	NA	NA	NA	NA	NA
ASV1214	Bacteria	Bacteroidetes	Flavobacteriia	Flavobacteriales	Flavobacteriaceae	Formosa	NA
ASV1215	Bacteria	Proteobacteria	Gammaproteobacteria	NA	NA	NA	NA
ASV1216	Bacteria	Bacteroidetes	Cytophagia	Cytophagales	Cytophagaceae	Spirosoma	Spirosoma_sp.(KF999686)
ASV1217	Bacteria	Proteobacteria	Deltaproteobacteria	NA	NA	NA	NA
ASV1218	Bacteria	Proteobacteria	Gammaproteobacteria	NA	NA	NA	NA
ASV1219	Bacteria	Bacteroidetes	Flavobacteriia	Flavobacteriales	Cryomorphaceae	Owenweeksia	Owenweeksia_hongkongensis(AB125062)
ASV1220	Bacteria	Proteobacteria	Alphaproteobacteria	Rhizobiales	Methylobacteriaceae	Methylobacterium	Methylobacterium_marchantiae(FJ157976)
ASV1221	Bacteria	NA	NA	NA	NA	NA	NA
ASV1222	Bacteria	Proteobacteria	NA	NA	NA	NA	NA
ASV1223	Bacteria	Proteobacteria	Gammaproteobacteria	NA	NA	NA	NA
ASV1224	Bacteria	NA	NA	NA	NA	NA	NA
ASV1225	Bacteria	Proteobacteria	Alphaproteobacteria	Rhizobiales	Rhodobiaceae	Rhodoligotrophos	Nordella_oligomobilis(NR_114615.1)
ASV1226	Bacteria	Proteobacteria	Alphaproteobacteria	Rhodobacterales	Rhodobacteraceae	NA	NA
ASV1227	Bacteria	Proteobacteria	Betaproteobacteria	Burkholderiales	Comamonadaceae	Limnohabitans	Limnohabitans_planktonicus(FM165535)
ASV1228	Bacteria	Cyanobacteria/Chloroplast	NA	NA	NA	NA	NA
ASV1229	Bacteria	Proteobacteria	Gammaproteobacteria	Thiotrichales	Francisellaceae	Francisella	Francisella_guangzhouensis(FJ591095)
ASV1230	Bacteria	NA	NA	NA	NA	NA	NA
ASV1231	Archaea	Euryarchaeota	Thermoplasmata	NA	NA	NA	NA
ASV1232	Bacteria	Proteobacteria	Deltaproteobacteria	NA	NA	NA	NA
ASV1233	Bacteria	Cyanobacteria/Chloroplast	Chloroplast	-	Chloroplast	Bacillariophyta	Thalassiosira_pseudonana(EF067921)
ASV1234	Bacteria	Proteobacteria	Gammaproteobacteria	Pseudomonadales	Pseudomonadales incertae sedis	Dasania	Oceanicoccus_sagamiensis(NR_113054.1)
ASV1235	Bacteria	Cyanobacteria/Chloroplast	Chloroplast	-	Chloroplast	Bacillariophyta	Phaeodactylum_tricornutum(EF067920)
ASV1236	Bacteria	Actinobacteria	Actinobacteria	NA	NA	NA	NA
ASV1237	Bacteria	Proteobacteria	Alphaproteobacteria	Rhodospirillales	Rhodospirillaceae	Nisaea	NA
ASV1238	Bacteria	Bacteroidetes	Cytophagia	Cytophagales	Flammeovirgaceae	NA	NA
ASV1239	Bacteria	Verrucomicrobia	Opitutae	Puniceicoccales	Puniceicoccaceae	NA	NA
ASV1240	Bacteria	Bacteroidetes	Sphingobacteriia	Sphingobacteriales	Chitinophagaceae	Gracilimonas	Gracilimonas_tropica(EF988655)
ASV1241	NA	NA	NA	NA	NA	NA	NA
ASV1242	Bacteria	Parcubacteria	-	-	-	Parcubacteria genera incertae sedis	NA
ASV1243	Bacteria	Proteobacteria	Alphaproteobacteria	Rhodobacterales	Rhodobacteraceae	NA	NA
ASV1244	Bacteria	Bacteroidetes	Flavobacteriia	Flavobacteriales	Cryomorphaceae	Fluviicola	Fluviicola_taffensis(JX077130)
ASV1245	Bacteria	Proteobacteria	Betaproteobacteria	Burkholderiales	Burkholderiaceae	Lautropia	Lautropia_mirabilis(HF558380)
ASV1246	Bacteria	Marinimicrobia	-	-	-	Marinimicrobia genera incertae sedis	uncultured_eubacterium(U41450)
ASV1247	Bacteria	Bacteroidetes	Flavobacteriia	Flavobacteriales	Cryomorphaceae	Phaeocystidibacter	Phaeocystidibacter_marisrubri(NR_136475.1)
ASV1248	Bacteria	Bacteroidetes	Flavobacteriia	Flavobacteriales	Flavobacteriaceae	NA	NA
ASV1249	Bacteria	Proteobacteria	NA	NA	NA	NA	NA
ASV1250	Bacteria	NA	NA	NA	NA	NA	NA
ASV1251	Bacteria	Proteobacteria	Gammaproteobacteria	NA	NA	NA	NA
ASV1252	Bacteria	Proteobacteria	Gammaproteobacteria	NA	NA	NA	NA
ASV1253	Bacteria	Gemmatimonadetes	Gemmatimonadetes	Gemmatimonadales	Gemmatimonadaceae	Gemmatimonas	Gemmatimonas_phototrophica(NR_136770.1)
ASV1254	Archaea	Thaumarchaeota	-	Nitrosopumilales	Nitrosopumilaceae	Nitrosopumilus	Nitrosopumilus_maritimus(JQ346765)
ASV1255	Bacteria	Proteobacteria	Alphaproteobacteria	Rhodospirillales	NA	NA	NA
ASV1256	Bacteria	Proteobacteria	Gammaproteobacteria	Gammaproteobacteria incertae sedis	-	Congregibacter	Luminiphilus_syltensis(NR_125526.1)
ASV1257	Bacteria	Proteobacteria	Deltaproteobacteria	Bdellovibrionales	Bacteriovoracaceae	Peredibacter	Peredibacter_starrii(AF084852)
ASV1258	Bacteria	Chlamydiae	Chlamydiia	Chlamydiales	Simkaniaceae	Simkania	NA
ASV1259	Bacteria	Proteobacteria	NA	NA	NA	NA	NA
ASV1260	Bacteria	Firmicutes	Bacilli	Lactobacillales	Streptococcaceae	Streptococcus	NA
ASV1261	Bacteria	Verrucomicrobia	Opitutae	Puniceicoccales	Puniceicoccaceae	NA	NA
ASV1262	Bacteria	Verrucomicrobia	NA	NA	NA	NA	NA
ASV1263	Bacteria	Proteobacteria	Gammaproteobacteria	NA	NA	NA	NA
ASV1264	Bacteria	Planctomycetes	Planctomycetia	Planctomycetales	Planctomycetaceae	NA	NA
ASV1265	Bacteria	Bacteroidetes	Sphingobacteriia	Sphingobacteriales	NA	NA	NA
ASV1266	Bacteria	Proteobacteria	Alphaproteobacteria	NA	NA	NA	NA
ASV1267	Bacteria	Verrucomicrobia	Opitutae	Puniceicoccales	Puniceicoccaceae	Coraliomargarita	Fucophilus_fucoidanolyticus(NR_112167.1)
ASV1268	Bacteria	Proteobacteria	Alphaproteobacteria	Rhodobacterales	Rhodobacteraceae	Tabrizicola	Tabrizicola_aquatica(HQ392507)
ASV1269	Bacteria	Actinobacteria	Actinobacteria	Actinomycetales	NA	NA	NA
ASV1270	Bacteria	Proteobacteria	Deltaproteobacteria	Desulfovibrionales	Desulfovibrionaceae	Desulfovibrio	NA
ASV1271	Archaea	Euryarchaeota	NA	NA	NA	NA	NA
ASV1272	Bacteria	Proteobacteria	Alphaproteobacteria	NA	NA	NA	NA
ASV1273	Bacteria	NA	NA	NA	NA	NA	NA
ASV1274	Bacteria	Proteobacteria	Alphaproteobacteria	NA	NA	NA	NA
ASV1275	Bacteria	Planctomycetes	Planctomycetia	Planctomycetales	Planctomycetaceae	Planctomicrobium	Planctomycetaceae_bacterium(KP161655)
ASV1276	Bacteria	Bacteroidetes	NA	NA	NA	NA	NA
ASV1277	Bacteria	Proteobacteria	Gammaproteobacteria	NA	NA	NA	NA
ASV1278	Bacteria	NA	NA	NA	NA	NA	NA
ASV1279	Bacteria	Cyanobacteria/Chloroplast	Chloroplast	-	Chloroplast	Bacillariophyta	Thalassiosira_pseudonana(EF067921)
ASV1280	Bacteria	Proteobacteria	Gammaproteobacteria	Alteromonadales	Colwelliaceae	Colwellia	Colwellia_psychrerythraea(AB011364)
ASV1281	Bacteria	Proteobacteria	Gammaproteobacteria	Oceanospirillales	Oceanospirillales incertae sedis	Pseudohongiella	gamma_proteobacterium(JX981925)
ASV1282	Bacteria	Bacteroidetes	Cytophagia	Cytophagales	NA	NA	NA
ASV1283	Bacteria	Actinobacteria	Actinobacteria	Actinomycetales	Nocardioidaceae	Nocardioides	NA
ASV1284	Bacteria	Proteobacteria	Gammaproteobacteria	NA	NA	NA	NA
ASV1285	Bacteria	Proteobacteria	Alphaproteobacteria	Rhodospirillales	Rhodospirillaceae	NA	NA
ASV1286	Bacteria	Proteobacteria	Gammaproteobacteria	Gammaproteobacteria incertae sedis	-	NA	NA
ASV1287	Bacteria	Cyanobacteria/Chloroplast	Chloroplast	-	Chloroplast	Bacillariophyta	Thalassiosira_pseudonana(EF067921)
ASV1288	Bacteria	Cyanobacteria/Chloroplast	Chloroplast	-	Chloroplast	Bacillariophyta	Thalassiosira_pseudonana(EF067921)
ASV1289	Bacteria	Bacteroidetes	Flavobacteriia	Flavobacteriales	Flavobacteriaceae	NA	NA
ASV1290	Bacteria	Proteobacteria	NA	NA	NA	NA	NA
ASV1291	Bacteria	Bacteroidetes	Flavobacteriia	Flavobacteriales	Flavobacteriaceae	NA	NA
ASV1292	Bacteria	Proteobacteria	Gammaproteobacteria	Pseudomonadales	NA	NA	NA
ASV1293	Bacteria	Proteobacteria	Deltaproteobacteria	NA	NA	NA	NA
ASV1294	Bacteria	Bacteroidetes	Flavobacteriia	Flavobacteriales	Flavobacteriaceae	NA	NA
ASV1295	Bacteria	NA	NA	NA	NA	NA	NA
ASV1296	Bacteria	Actinobacteria	Actinobacteria	Acidimicrobiales	Iamiaceae	Aquihabitans	Aciditerrimonas_sp.(JN033775)
ASV1297	Bacteria	Bacteroidetes	Bacteroidia	Bacteroidales	Marinilabiliaceae	NA	NA
ASV1298	Bacteria	Bacteroidetes	Sphingobacteriia	Sphingobacteriales	Sphingobacteriaceae	Sphingobacterium	Sphingobacterium_sp.(AB563783)
ASV1299	Bacteria	Bacteroidetes	Sphingobacteriia	Sphingobacteriales	Saprospiraceae	NA	NA
ASV1300	Bacteria	Proteobacteria	Alphaproteobacteria	NA	NA	NA	NA
ASV1301	Bacteria	Proteobacteria	Gammaproteobacteria	Chromatiales	Ectothiorhodospiraceae	Natronocella	Woeseia_oceani(NR_147719.1)
ASV1302	Bacteria	Proteobacteria	Deltaproteobacteria	NA	NA	NA	NA
ASV1303	Bacteria	Bacteroidetes	Sphingobacteriia	Sphingobacteriales	Saprospiraceae	Aureispira	Aureispira_maritima(AB278130)
ASV1304	Bacteria	Proteobacteria	Alphaproteobacteria	-	SAR11	Candidatus Pelagibacter	Pelagibacter_ubique(CP000084)
ASV1305	Bacteria	Cyanobacteria/Chloroplast	Cyanobacteria	-	NA	NA	NA
ASV1306	Bacteria	Proteobacteria	Alphaproteobacteria	Rhodospirillales	Rhodospirillaceae	NA	NA
ASV1307	Bacteria	Proteobacteria	Alphaproteobacteria	Sphingomonadales	Sphingomonadaceae	Sphingomonas	Sphingomonas_cynarae(HQ439186)
ASV1308	Bacteria	NA	NA	NA	NA	NA	NA
ASV1309	Bacteria	NA	NA	NA	NA	NA	NA
ASV1310	Bacteria	NA	NA	NA	NA	NA	NA
ASV1311	Bacteria	Proteobacteria	Alphaproteobacteria	Rhodobacterales	Rhodobacteraceae	NA	NA
ASV1312	Bacteria	NA	NA	NA	NA	NA	NA
ASV1313	Bacteria	Cyanobacteria/Chloroplast	Chloroplast	-	Chloroplast	Bacillariophyta	Thalassiosira_pseudonana(EF067921)
ASV1314	Bacteria	Proteobacteria	Alphaproteobacteria	-	SAR11	Candidatus Pelagibacter	Pelagibacter_ubique(CP000084)
ASV1315	Bacteria	Bacteroidetes	Flavobacteriia	Flavobacteriales	Cryomorphaceae	Crocinitomix	Crocinitomix_catalasitica(AB078042)
ASV1316	Bacteria	Proteobacteria	Gammaproteobacteria	NA	NA	NA	NA
ASV1317	Bacteria	Bacteroidetes	Flavobacteriia	Flavobacteriales	Cryomorphaceae	NA	NA
ASV1318	NA	NA	NA	NA	NA	NA	NA
ASV1319	Bacteria	NA	NA	NA	NA	NA	NA
ASV1320	NA	NA	NA	NA	NA	NA	NA
ASV1321	Bacteria	Proteobacteria	Alphaproteobacteria	NA	NA	NA	NA
ASV1322	Bacteria	Proteobacteria	Gammaproteobacteria	Xanthomonadales	Xanthomonadaceae	NA	NA
ASV1323	Bacteria	Bacteroidetes	Sphingobacteriia	Sphingobacteriales	Chitinophagaceae	Cnuella	Bacteroidetes_bacterium(KC560021)
ASV1324	Bacteria	Bacteroidetes	Sphingobacteriia	Sphingobacteriales	Chitinophagaceae	Terrimonas	Terrimonas_sp.(KJ631121)
ASV1325	Bacteria	NA	NA	NA	NA	NA	NA
ASV1326	Bacteria	NA	NA	NA	NA	NA	NA
ASV1327	Bacteria	NA	NA	NA	NA	NA	NA
ASV1328	Bacteria	Proteobacteria	Gammaproteobacteria	NA	NA	NA	NA
ASV1329	Bacteria	Verrucomicrobia	Opitutae	Puniceicoccales	Puniceicoccaceae	NA	NA
ASV1330	Bacteria	Proteobacteria	Alphaproteobacteria	-	SAR11	Candidatus Pelagibacter	Pelagibacter_ubique(CP000084)
ASV1331	Bacteria	Proteobacteria	NA	NA	NA	NA	NA
ASV1332	Bacteria	Proteobacteria	Alphaproteobacteria	NA	NA	NA	NA
ASV1333	Bacteria	Bacteroidetes	Flavobacteriia	Flavobacteriales	Flavobacteriaceae	NA	NA
ASV1334	Bacteria	Bacteroidetes	Flavobacteriia	Flavobacteriales	NA	NA	NA
ASV1335	Bacteria	Bacteroidetes	Sphingobacteriia	Sphingobacteriales	Saprospiraceae	Phaeodactylibacter	NA
ASV1336	Bacteria	Proteobacteria	Gammaproteobacteria	Alteromonadales	NA	NA	NA
ASV1337	Bacteria	Bacteroidetes	Flavobacteriia	Flavobacteriales	Flavobacteriaceae	NA	NA
ASV1338	Bacteria	NA	NA	NA	NA	NA	NA
ASV1339	Bacteria	NA	NA	NA	NA	NA	NA
ASV1340	Bacteria	NA	NA	NA	NA	NA	NA
ASV1341	Bacteria	Proteobacteria	NA	NA	NA	NA	NA
ASV1342	Bacteria	Proteobacteria	Alphaproteobacteria	Rhizobiales	Hyphomicrobiaceae	NA	NA
ASV1343	Bacteria	Bacteroidetes	Sphingobacteriia	Sphingobacteriales	Saprospiraceae	NA	NA
ASV1344	Bacteria	Cyanobacteria/Chloroplast	Chloroplast	-	Chloroplast	Bacillariophyta	Thalassiosira_pseudonana(EF067921)
ASV1345	Bacteria	Proteobacteria	Alphaproteobacteria	-	SAR11	Candidatus Pelagibacter	Pelagibacter_ubique(CP000084)
ASV1346	Bacteria	Proteobacteria	Alphaproteobacteria	NA	NA	NA	NA
ASV1347	Bacteria	Cyanobacteria/Chloroplast	Chloroplast	-	Chloroplast	Bacillariophyta	Thalassiosira_pseudonana(EF067921)
ASV1348	Bacteria	Verrucomicrobia	NA	NA	NA	NA	NA
ASV1349	Bacteria	Proteobacteria	Gammaproteobacteria	Xanthomonadales	Xanthomonadaceae	Pseudoxanthomonas	Pseudoxanthomonas_taiwanensis(AF427039)
ASV1350	Bacteria	Bacteroidetes	NA	NA	NA	NA	NA
ASV1351	Bacteria	Bacteroidetes	Sphingobacteriia	Sphingobacteriales	Chitinophagaceae	NA	NA
ASV1352	Bacteria	Proteobacteria	Betaproteobacteria	Hydrogenophilales	Hydrogenophilaceae	Tepidiphilus	Petrobacter_succinatimandens(AY219713)
ASV1353	Bacteria	NA	NA	NA	NA	NA	NA
ASV1354	Bacteria	NA	NA	NA	NA	NA	NA
ASV1355	Bacteria	Cyanobacteria/Chloroplast	Chloroplast	-	Chloroplast	Bacillariophyta	Thalassiosira_pseudonana(EF067921)
ASV1356	Bacteria	NA	NA	NA	NA	NA	NA
ASV1357	Bacteria	NA	NA	NA	NA	NA	NA
ASV1358	Bacteria	NA	NA	NA	NA	NA	NA
ASV1359	Bacteria	Marinimicrobia	-	-	-	Marinimicrobia genera incertae sedis	uncultured_eubacterium(U41450)
ASV1360	Bacteria	Proteobacteria	NA	NA	NA	NA	NA
ASV1361	Bacteria	NA	NA	NA	NA	NA	NA
ASV1362	Bacteria	Parcubacteria	-	-	-	Parcubacteria genera incertae sedis	NA
ASV1363	Bacteria	Bacteroidetes	NA	NA	NA	NA	NA
ASV1364	Bacteria	Bacteroidetes	Sphingobacteriia	Sphingobacteriales	Chitinophagaceae	NA	NA
ASV1365	Bacteria	Bacteroidetes	Sphingobacteriia	Sphingobacteriales	Chitinophagaceae	NA	NA
ASV1366	Bacteria	Gemmatimonadetes	Gemmatimonadetes	Gemmatimonadales	Gemmatimonadaceae	Gemmatimonas	Gemmatimonas_phototrophica(NR_136770.1)
ASV1367	Bacteria	Proteobacteria	Betaproteobacteria	Burkholderiales	Comamonadaceae	Comamonas	Comamonas_thiooxydans(DQ322069)
ASV1368	Bacteria	Proteobacteria	Betaproteobacteria	NA	NA	NA	NA
ASV1369	Bacteria	Proteobacteria	Alphaproteobacteria	Rhodobacterales	Rhodobacteraceae	Sulfitobacter	Sulfitobacter_marinus(DQ683726)
ASV1370	Bacteria	Proteobacteria	Gammaproteobacteria	Oceanospirillales	Oceanospirillaceae	Sinobacterium	Sinobacterium_caligoides(HQ686140)
ASV1371	Bacteria	Proteobacteria	Alphaproteobacteria	NA	NA	NA	NA
ASV1372	Bacteria	Actinobacteria	Actinobacteria	Actinomycetales	Corynebacteriaceae	Corynebacterium	Corynebacterium_kroppenstedtii(Y10077)
ASV1373	Bacteria	Cyanobacteria/Chloroplast	Chloroplast	-	Chloroplast	Bacillariophyta	Thalassiosira_pseudonana(EF067921)
ASV1374	Bacteria	NA	NA	NA	NA	NA	NA
ASV1375	Bacteria	Proteobacteria	Epsilonproteobacteria	Campylobacterales	Campylobacteraceae	Arcobacter	NA
ASV1376	Bacteria	Firmicutes	NA	NA	NA	NA	NA
ASV1377	Bacteria	Proteobacteria	Alphaproteobacteria	Rhodobacterales	Rhodobacteraceae	NA	NA
ASV1378	Bacteria	Verrucomicrobia	Subdivision3	-	-	Subdivision3 genera incertae sedis	NA
ASV1379	Bacteria	NA	NA	NA	NA	NA	NA
ASV1380	Bacteria	Parcubacteria	-	-	-	Parcubacteria genera incertae sedis	NA
ASV1381	Bacteria	Firmicutes	Bacilli	Lactobacillales	Lactobacillaceae	Lactobacillus	Lactobacillus_gallinarum(AJ417737)
ASV1382	Bacteria	NA	NA	NA	NA	NA	NA
ASV1383	Bacteria	Proteobacteria	Gammaproteobacteria	Pseudomonadales	Pseudomonadaceae	Cellvibrio	Cellvibrio_fulvus(AF448514)
ASV1384	Bacteria	Firmicutes	Bacilli	Bacillales	Staphylococcaceae	Nosocomiicoccus	Abyssicoccus_albus(NR_146680.1)
ASV1385	Bacteria	Proteobacteria	Gammaproteobacteria	Enterobacteriales	Enterobacteriaceae	NA	NA
ASV1386	Bacteria	Proteobacteria	Alphaproteobacteria	-	SAR11	Candidatus Pelagibacter	Pelagibacter_ubique(CP000084)
ASV1387	Bacteria	NA	NA	NA	NA	NA	NA
ASV1388	Bacteria	Actinobacteria	Actinobacteria	Acidimicrobiales	NA	NA	NA
ASV1389	Bacteria	Proteobacteria	Alphaproteobacteria	NA	NA	NA	NA
ASV1390	Bacteria	Proteobacteria	Alphaproteobacteria	Rhodospirillales	NA	NA	NA
ASV1391	Bacteria	Nitrospinae	Nitrospinia	Nitrospinales	Nitrospinaceae	Nitrospina	NA
ASV1392	Bacteria	Bacteroidetes	Flavobacteriia	Flavobacteriales	Flavobacteriaceae	NA	NA
ASV1393	Bacteria	Proteobacteria	Alphaproteobacteria	Rhodobacterales	Rhodobacteraceae	NA	NA
ASV1394	Bacteria	Proteobacteria	Gammaproteobacteria	NA	NA	NA	NA
ASV1395	Bacteria	Proteobacteria	Deltaproteobacteria	NA	NA	NA	NA
ASV1396	Bacteria	NA	NA	NA	NA	NA	NA
ASV1397	Bacteria	Proteobacteria	Gammaproteobacteria	NA	NA	NA	NA
ASV1398	Bacteria	Proteobacteria	Alphaproteobacteria	-	SAR11	Candidatus Pelagibacter	Pelagibacter_ubique(CP000084)
ASV1399	Bacteria	Proteobacteria	Gammaproteobacteria	Pseudomonadales	NA	NA	NA
ASV1400	Bacteria	Bacteroidetes	Flavobacteriia	Flavobacteriales	Flavobacteriaceae	NA	NA
ASV1401	Bacteria	NA	NA	NA	NA	NA	NA
ASV1402	Bacteria	Bacteroidetes	Sphingobacteriia	Sphingobacteriales	Chitinophagaceae	NA	NA
ASV1403	Bacteria	Actinobacteria	Actinobacteria	Actinomycetales	Micrococcaceae	Arthrobacter	Arthrobacter_russicus(AB071950)
ASV1404	Bacteria	NA	NA	NA	NA	NA	NA
ASV1405	Bacteria	Acidobacteria	Acidobacteria Gp3	-	-	Gp3	uncultured_Acidobacteria(AF529104)
ASV1406	Bacteria	Proteobacteria	Alphaproteobacteria	Rhodobacterales	Rhodobacteraceae	NA	NA
ASV1407	Bacteria	Proteobacteria	Gammaproteobacteria	Gammaproteobacteria incertae sedis	-	NA	NA
ASV1408	Bacteria	Proteobacteria	Gammaproteobacteria	Alteromonadales	Colwelliaceae	Colwellia	Colwellia_arctica(NR_136835.1)
ASV1409	Bacteria	NA	NA	NA	NA	NA	NA
ASV1410	Bacteria	Proteobacteria	Gammaproteobacteria	Thiotrichales	NA	NA	NA
ASV1411	Bacteria	NA	NA	NA	NA	NA	NA
ASV1412	Bacteria	Nitrospinae	Nitrospinia	Nitrospinales	Nitrospinaceae	Nitrospina	NA
ASV1413	Bacteria	Proteobacteria	Alphaproteobacteria	Sphingomonadales	Sphingomonadaceae	Sphingomonas	Sphingomonas_paucimobilis(HF558376)
ASV1414	Bacteria	Bacteroidetes	NA	NA	NA	NA	NA
ASV1415	Bacteria	Verrucomicrobia	Verrucomicrobiae	Verrucomicrobiales	Verrucomicrobiaceae	Prosthecobacter	NA
ASV1416	Bacteria	Proteobacteria	Alphaproteobacteria	NA	NA	NA	NA
ASV1417	Bacteria	Proteobacteria	Alphaproteobacteria	Rhizobiales	Hyphomicrobiaceae	Devosia	Devosia_insulae(EF012357)
ASV1418	Bacteria	Proteobacteria	Deltaproteobacteria	Bdellovibrionales	Bacteriovoracaceae	Halobacteriovorax	NA
ASV1419	Bacteria	Parcubacteria	-	-	-	Parcubacteria genera incertae sedis	NA
ASV1420	Bacteria	Bacteroidetes	Sphingobacteriia	Sphingobacteriales	Chitinophagaceae	NA	NA
ASV1421	Bacteria	Acidobacteria	Acidobacteria Gp3	-	-	Gp3	uncultured_eubacterium(AJ292582)
ASV1422	Bacteria	Armatimonadetes	Armatimonadia	Armatimonadales	Armatimonadaceae	Armatimonas/Armatimonadetes gp1	NA
ASV1423	Bacteria	NA	NA	NA	NA	NA	NA
ASV1424	Bacteria	Firmicutes	Clostridia	Clostridiales	NA	NA	NA
ASV1425	Bacteria	Proteobacteria	Betaproteobacteria	NA	NA	NA	NA
ASV1426	Bacteria	NA	NA	NA	NA	NA	NA
ASV1427	Bacteria	Nitrospinae	Nitrospinia	Nitrospinales	Nitrospinaceae	Nitrospina	Nitrospina_gracilis(L35504)
ASV1428	Bacteria	Proteobacteria	Gammaproteobacteria	NA	NA	NA	NA
ASV1429	Bacteria	Proteobacteria	Alphaproteobacteria	-	SAR11	Candidatus Pelagibacter	Pelagibacter_ubique(CP000084)
ASV1430	Bacteria	Cyanobacteria/Chloroplast	Chloroplast	-	Chloroplast	Bacillariophyta	Thalassiosira_pseudonana(EF067921)
ASV1431	Bacteria	Proteobacteria	Gammaproteobacteria	NA	NA	NA	NA
ASV1432	Bacteria	Proteobacteria	Alphaproteobacteria	Rhodospirillales	Rhodospirillaceae	NA	NA
ASV1433	Bacteria	NA	NA	NA	NA	NA	NA
ASV1434	Bacteria	Proteobacteria	Gammaproteobacteria	NA	NA	NA	NA
ASV1435	Bacteria	Proteobacteria	Gammaproteobacteria	Pasteurellales	Pasteurellaceae	Haemophilus	Haemophilus_haemolyticus(JN175335)
ASV1436	Bacteria	Proteobacteria	Betaproteobacteria	Burkholderiales	Comamonadaceae	Rhodoferax	Rhodoferax_ferrireducens(CP000267)
ASV1437	Bacteria	Firmicutes	Clostridia	Clostridiales	NA	NA	NA
ASV1438	Bacteria	Actinobacteria	Actinobacteria	Actinomycetales	NA	NA	NA
ASV1439	Bacteria	Firmicutes	Bacilli	Bacillales	Planococcaceae	Rummeliibacillus	Rummeliibacillus_pycnus(AB271739)
ASV1440	Bacteria	Proteobacteria	NA	NA	NA	NA	NA
ASV1441	Bacteria	Actinobacteria	Actinobacteria	Actinomycetales	NA	NA	NA
ASV1442	Bacteria	Proteobacteria	Alphaproteobacteria	NA	NA	NA	NA
ASV1443	Bacteria	Proteobacteria	NA	NA	NA	NA	NA
ASV1444	Bacteria	Proteobacteria	Deltaproteobacteria	Desulfovibrionales	NA	NA	NA
ASV1445	Bacteria	Proteobacteria	Gammaproteobacteria	Legionellales	Coxiellaceae	Coxiella	Coxiella_burnetii(HM208383)
ASV1446	Bacteria	NA	NA	NA	NA	NA	NA
ASV1447	Bacteria	Bacteroidetes	Flavobacteriia	Flavobacteriales	Flavobacteriaceae	Ulvibacter	Altibacter_lentus(NR_126240.1)
ASV1448	Bacteria	Proteobacteria	Deltaproteobacteria	Desulfuromonadales	Geobacteraceae	Geobacter	NA
ASV1449	Bacteria	Proteobacteria	Gammaproteobacteria	NA	NA	NA	NA
ASV1450	Bacteria	Chlamydiae	Chlamydiia	Chlamydiales	NA	NA	NA
ASV1451	Bacteria	Actinobacteria	Actinobacteria	Actinomycetales	Mycobacteriaceae	Mycobacterium	NA
ASV1452	Bacteria	Firmicutes	Bacilli	Lactobacillales	Lactobacillaceae	Lactobacillus	Lactobacillus_iners(Y16329)
ASV1453	Bacteria	NA	NA	NA	NA	NA	NA
ASV1454	Bacteria	Bacteroidetes	Cytophagia	Cytophagales	Cytophagaceae	Hymenobacter	Hymenobacter_algoricola(EU155009)
ASV1455	Bacteria	Proteobacteria	Alphaproteobacteria	-	SAR11	Candidatus Pelagibacter	Pelagibacter_ubique(CP000084)
ASV1456	Bacteria	Proteobacteria	NA	NA	NA	NA	NA
ASV1457	Bacteria	Proteobacteria	Alphaproteobacteria	NA	NA	NA	NA
ASV1458	Bacteria	Proteobacteria	Gammaproteobacteria	NA	NA	NA	NA
ASV1459	Bacteria	Proteobacteria	Deltaproteobacteria	Bdellovibrionales	Bacteriovoracaceae	NA	NA
ASV1460	Bacteria	NA	NA	NA	NA	NA	NA
ASV1461	Bacteria	Cyanobacteria/Chloroplast	Chloroplast	-	Chloroplast	Bacillariophyta	Thalassiosira_pseudonana(EF067921)
ASV1462	Bacteria	Proteobacteria	Alphaproteobacteria	Rhizobiales	Beijerinckiaceae	NA	NA
ASV1463	Bacteria	Proteobacteria	Alphaproteobacteria	Rhodobacterales	Rhodobacteraceae	Pseudophaeobacter	Pseudophaeobacter_leonis(HE661585)
ASV1464	Bacteria	Proteobacteria	Gammaproteobacteria	NA	NA	NA	NA
ASV1465	Bacteria	Proteobacteria	Alphaproteobacteria	Sphingomonadales	Sphingomonadaceae	Sphingomonas	NA
ASV1466	Bacteria	Parcubacteria	-	-	-	Parcubacteria genera incertae sedis	NA
ASV1467	Bacteria	Proteobacteria	Gammaproteobacteria	Alteromonadales	Alteromonadaceae	NA	NA
ASV1468	Bacteria	NA	NA	NA	NA	NA	NA
ASV1469	Bacteria	Proteobacteria	Alphaproteobacteria	NA	NA	NA	NA
ASV1470	Bacteria	Bacteroidetes	Sphingobacteriia	Sphingobacteriales	Chitinophagaceae	NA	NA
ASV1471	Bacteria	Proteobacteria	Gammaproteobacteria	NA	NA	NA	NA
ASV1472	Bacteria	Proteobacteria	Gammaproteobacteria	NA	NA	NA	NA
ASV1473	Bacteria	Proteobacteria	Gammaproteobacteria	NA	NA	NA	NA
ASV1474	NA	NA	NA	NA	NA	NA	NA
ASV1475	Bacteria	NA	NA	NA	NA	NA	NA
ASV1476	Bacteria	Proteobacteria	Betaproteobacteria	NA	NA	NA	NA
ASV1477	Bacteria	Proteobacteria	Gammaproteobacteria	Pseudomonadales	Pseudomonadaceae	Cellvibrio	Cellvibrio_fulvus(AF448514)
ASV1478	Bacteria	Bacteroidetes	Sphingobacteriia	Sphingobacteriales	Saprospiraceae	NA	NA
ASV1479	Bacteria	Bacteroidetes	Sphingobacteriia	Sphingobacteriales	Saprospiraceae	NA	NA
ASV1480	Bacteria	Firmicutes	Bacilli	Bacillales	Bacillales Incertae Sedis XI	Gemella	Gemella_sanguinis(Y13364)
ASV1481	Bacteria	NA	NA	NA	NA	NA	NA
ASV1482	Bacteria	Firmicutes	Bacilli	Bacillales	Listeriaceae	Brochothrix	Brochothrix_thermosphacta(AY543023)
ASV1483	Bacteria	Proteobacteria	Gammaproteobacteria	NA	NA	NA	NA
ASV1484	Bacteria	Proteobacteria	Alphaproteobacteria	Rhodospirillales	Rhodospirillaceae	NA	NA
ASV1485	Bacteria	Proteobacteria	Gammaproteobacteria	NA	NA	NA	NA
ASV1486	Bacteria	Cyanobacteria/Chloroplast	Chloroplast	-	Chloroplast	Bacillariophyta	NA
ASV1487	Bacteria	Bacteroidetes	Flavobacteriia	Flavobacteriales	Flavobacteriaceae	NA	NA
ASV1488	Bacteria	Proteobacteria	NA	NA	NA	NA	NA
ASV1489	Bacteria	Proteobacteria	Gammaproteobacteria	NA	NA	NA	NA
ASV1490	Bacteria	Proteobacteria	Gammaproteobacteria	NA	NA	NA	NA
ASV1491	Bacteria	Bacteroidetes	Flavobacteriia	Flavobacteriales	Flavobacteriaceae	Polaribacter	Polaribacter_sejongensis(HQ853596)
ASV1492	Bacteria	Cyanobacteria/Chloroplast	Chloroplast	-	Chloroplast	NA	NA
ASV1493	Bacteria	Proteobacteria	Alphaproteobacteria	Rhodobacterales	Rhodobacteraceae	NA	NA
ASV1494	Bacteria	Proteobacteria	NA	NA	NA	NA	NA
ASV1495	Bacteria	Proteobacteria	Alphaproteobacteria	Rhodobacterales	Rhodobacteraceae	Paracoccus	Paracoccus_halophilus(DQ423482)
ASV1496	Bacteria	NA	NA	NA	NA	NA	NA
ASV1497	Bacteria	Firmicutes	Clostridia	Clostridiales	Lachnospiraceae	Clostridium XlVb	Clostridium_colinum(X76748)
ASV1498	Bacteria	Actinobacteria	Actinobacteria	Actinomycetales	Nocardioidaceae	Nocardioides	Nocardioides_aquaticus(X94145)
ASV1499	Bacteria	NA	NA	NA	NA	NA	NA
ASV1500	Bacteria	Proteobacteria	Gammaproteobacteria	NA	NA	NA	NA
ASV1501	Bacteria	Lentisphaerae	Lentisphaeria	Lentisphaerales	Lentisphaeraceae	Lentisphaera	NA
ASV1502	Bacteria	Proteobacteria	Gammaproteobacteria	Alteromonadales	Pseudoalteromonadaceae	Pseudoalteromonas	Pseudoalteromonas_denitrificans(X82138)
ASV1503	Bacteria	Proteobacteria	NA	NA	NA	NA	NA
ASV1504	Bacteria	NA	NA	NA	NA	NA	NA
ASV1505	Bacteria	Proteobacteria	Alphaproteobacteria	NA	NA	NA	NA
ASV1506	Bacteria	Proteobacteria	Gammaproteobacteria	NA	NA	NA	NA
ASV1507	Bacteria	NA	NA	NA	NA	NA	NA
ASV1508	Bacteria	Proteobacteria	Gammaproteobacteria	NA	NA	NA	NA
ASV1509	Bacteria	Proteobacteria	Alphaproteobacteria	Rhizobiales	Hyphomicrobiaceae	Hyphomicrobium	NA
ASV1510	Bacteria	Acidobacteria	Acidobacteria Gp16	-	-	Gp16	NA
ASV1511	Bacteria	Proteobacteria	Gammaproteobacteria	Chromatiales	NA	NA	NA
ASV1512	Bacteria	Proteobacteria	Alphaproteobacteria	Rhizobiales	NA	NA	NA
ASV1513	Bacteria	Firmicutes	Clostridia	Clostridiales	Clostridiaceae 1	Clostridium sensu stricto	NA
ASV1514	Bacteria	Proteobacteria	Alphaproteobacteria	Sphingomonadales	Sphingomonadaceae	Novosphingobium	NA
ASV1515	Bacteria	Proteobacteria	Gammaproteobacteria	NA	NA	NA	NA
ASV1516	Bacteria	Cyanobacteria/Chloroplast	Chloroplast	-	Chloroplast	Cryptomonadaceae	Guillardia_theta(AF041468)
ASV1517	Bacteria	Proteobacteria	Gammaproteobacteria	Alteromonadales	Shewanellaceae	Shewanella	Shewanella_pealeana(CP000851)
ASV1518	Bacteria	NA	NA	NA	NA	NA	NA
ASV1519	Bacteria	Proteobacteria	Gammaproteobacteria	Alteromonadales	Alteromonadaceae	Glaciecola	Glaciecola_punicea(U85853)
ASV1520	Bacteria	NA	NA	NA	NA	NA	NA
ASV1521	Bacteria	Proteobacteria	Alphaproteobacteria	NA	NA	NA	NA
ASV1522	Bacteria	NA	NA	NA	NA	NA	NA
ASV1523	Bacteria	Bacteroidetes	NA	NA	NA	NA	NA
ASV1524	Bacteria	Proteobacteria	Gammaproteobacteria	Xanthomonadales	Sinobacteraceae	Povalibacter	Acidibacter_ferrireducens(NR_126260.1)
ASV1525	Bacteria	NA	NA	NA	NA	NA	NA
ASV1526	Bacteria	SR1	-	-	-	SR1 genera incertae sedis	NA
ASV1527	Bacteria	NA	NA	NA	NA	NA	NA
ASV1528	Bacteria	Verrucomicrobia	Spartobacteria	-	-	Spartobacteria genera incertae sedis	NA
ASV1529	Bacteria	Proteobacteria	NA	NA	NA	NA	NA
ASV1530	Bacteria	Proteobacteria	Gammaproteobacteria	NA	NA	NA	NA
ASV1531	Bacteria	NA	NA	NA	NA	NA	NA
ASV1532	Bacteria	Proteobacteria	Deltaproteobacteria	Desulfovibrionales	Desulfovibrionaceae	Desulfovibrio	NA
ASV1533	Bacteria	Proteobacteria	Gammaproteobacteria	NA	NA	NA	NA
ASV1534	Bacteria	Poribacteria	-	-	-	Poribacteria genera incertae sedis	NA
ASV1535	Bacteria	Bacteroidetes	Flavobacteriia	Flavobacteriales	Cryomorphaceae	Fluviicola	NA
ASV1536	Bacteria	Cyanobacteria/Chloroplast	Chloroplast	-	Chloroplast	NA	NA
ASV1537	Bacteria	Proteobacteria	Gammaproteobacteria	Gammaproteobacteria incertae sedis	-	Congregibacter	NA
ASV1538	Bacteria	Proteobacteria	Gammaproteobacteria	NA	NA	NA	NA
ASV1539	Bacteria	NA	NA	NA	NA	NA	NA
ASV1540	Bacteria	Verrucomicrobia	Opitutae	Opitutales	Opitutaceae	Opitutus	Opitutus_terrae(AJ229235)
ASV1541	Bacteria	Bacteroidetes	Sphingobacteriia	Sphingobacteriales	Saprospiraceae	NA	NA
ASV1542	Bacteria	NA	NA	NA	NA	NA	NA
ASV1543	Bacteria	Proteobacteria	Deltaproteobacteria	NA	NA	NA	NA
ASV1544	Bacteria	Bacteroidetes	Sphingobacteriia	Sphingobacteriales	Sphingobacteriaceae	Pedobacter	Pedobacter_ginsengiterrae(HM776704)
ASV1545	Bacteria	Firmicutes	Clostridia	Clostridiales	Peptostreptococcaceae	Tepidibacter	Tepidibacter_formicigenes(AY245527)
ASV1546	Bacteria	Verrucomicrobia	Opitutae	Puniceicoccales	Puniceicoccaceae	Coraliomargarita	Fucophilus_fucoidanolyticus(NR_112167.1)
ASV1547	Bacteria	Bacteroidetes	Bacteroidia	Bacteroidales	Porphyromonadaceae	Paludibacter	Paludibacter_propionicigenes(AB078842)
ASV1548	Bacteria	NA	NA	NA	NA	NA	NA
ASV1549	Bacteria	NA	NA	NA	NA	NA	NA
ASV1550	Bacteria	Proteobacteria	Deltaproteobacteria	Bdellovibrionales	Bacteriovoracaceae	NA	NA
ASV1551	Bacteria	NA	NA	NA	NA	NA	NA
ASV1552	Bacteria	Proteobacteria	Gammaproteobacteria	NA	NA	NA	NA
ASV1553	Bacteria	Proteobacteria	Alphaproteobacteria	-	SAR11	Candidatus Pelagibacter	Pelagibacter_ubique(CP000084)
ASV1554	Bacteria	Proteobacteria	Gammaproteobacteria	Pseudomonadales	NA	NA	NA
ASV1555	Bacteria	Proteobacteria	NA	NA	NA	NA	NA
ASV1556	Bacteria	Proteobacteria	Alphaproteobacteria	Caulobacterales	Hyphomonadaceae	Hyphomonas	NA
ASV1557	Bacteria	Marinimicrobia	-	-	-	Marinimicrobia genera incertae sedis	uncultured_eubacterium(U41450)
ASV1558	Bacteria	Bacteroidetes	Flavobacteriia	Flavobacteriales	Cryomorphaceae	Phaeocystidibacter	Phaeocystidibacter_marisrubri(NR_136475.1)
ASV1559	Bacteria	Proteobacteria	Deltaproteobacteria	Myxococcales	NA	NA	NA
ASV1560	Bacteria	Proteobacteria	Alphaproteobacteria	-	SAR11	Candidatus Pelagibacter	Pelagibacter_ubique(CP000084)
ASV1561	Bacteria	Actinobacteria	Actinobacteria	Acidimicrobiales	Iamiaceae	Aquihabitans	Aciditerrimonas_sp.(JN033775)
ASV1562	Bacteria	Proteobacteria	Gammaproteobacteria	Pseudomonadales	Moraxellaceae	Enhydrobacter	Moraxella_osloensis(JN175341)
ASV1563	Bacteria	Proteobacteria	Gammaproteobacteria	Alteromonadales	Alteromonadaceae	Haliea	NA
ASV1564	Bacteria	Proteobacteria	NA	NA	NA	NA	NA
ASV1565	Bacteria	Bacteroidetes	Sphingobacteriia	Sphingobacteriales	Chitinophagaceae	Asinibacterium	Chitinophagaceae_bacterium(JQ638910)
ASV1566	Bacteria	Proteobacteria	Deltaproteobacteria	NA	NA	NA	NA
ASV1567	Bacteria	Proteobacteria	NA	NA	NA	NA	NA
ASV1568	Bacteria	NA	NA	NA	NA	NA	NA
ASV1569	Bacteria	NA	NA	NA	NA	NA	NA
ASV1570	Bacteria	Proteobacteria	NA	NA	NA	NA	NA
ASV1571	Bacteria	NA	NA	NA	NA	NA	NA
ASV1572	Bacteria	Proteobacteria	Alphaproteobacteria	NA	NA	NA	NA
ASV1573	Bacteria	Actinobacteria	Actinobacteria	Acidimicrobiales	Acidimicrobiaceae	NA	NA
ASV1574	Bacteria	NA	NA	NA	NA	NA	NA
ASV1575	Bacteria	Verrucomicrobia	Opitutae	Puniceicoccales	Puniceicoccaceae	Cerasicoccus	Cerasicoccus_frondis(NR_112768.1)
ASV1576	Bacteria	Proteobacteria	Gammaproteobacteria	NA	NA	NA	NA
ASV1577	Bacteria	Proteobacteria	Alphaproteobacteria	Rickettsiales	Rickettsiaceae	Rickettsia	Rickettsia_sibirica(D38628)
ASV1578	Bacteria	Proteobacteria	Alphaproteobacteria	Rhodobacterales	Rhodobacteraceae	Loktanella	Loktanella_litorea(JN885197)
ASV1579	Bacteria	Proteobacteria	Deltaproteobacteria	Bdellovibrionales	Bacteriovoracaceae	Peredibacter	Peredibacter_starrii(AF084852)
ASV1580	Bacteria	Bacteroidetes	Flavobacteriia	Flavobacteriales	Flavobacteriaceae	NA	NA
ASV1581	Bacteria	Proteobacteria	Gammaproteobacteria	NA	NA	NA	NA
ASV1582	Bacteria	Proteobacteria	Gammaproteobacteria	Legionellales	Legionellaceae	Legionella	Legionella_lansingensis(NR_117713.1)
ASV1583	Bacteria	Firmicutes	Clostridia	Clostridiales	Clostridiales Incertae Sedis XI	Anaerococcus	Anaerococcus_provenciensis(NR_133036.1)
ASV1584	Bacteria	NA	NA	NA	NA	NA	NA
ASV1585	Bacteria	Actinobacteria	Actinobacteria	Actinomycetales	NA	NA	NA
ASV1586	Bacteria	SR1	-	-	-	SR1 genera incertae sedis	NA
ASV1587	Bacteria	Lentisphaerae	Lentisphaeria	Lentisphaerales	Lentisphaeraceae	Lentisphaera	Lentisphaera_araneosa(AY390428)
ASV1588	Bacteria	Proteobacteria	Gammaproteobacteria	Pseudomonadales	Pseudomonadaceae	Pseudomonas	Pseudomonas_aeruginosa(HE978271)
ASV1589	Bacteria	Proteobacteria	Gammaproteobacteria	NA	NA	NA	NA
ASV1590	Bacteria	Proteobacteria	Betaproteobacteria	Burkholderiales	Burkholderiales incertae sedis	NA	NA
ASV1591	Bacteria	NA	NA	NA	NA	NA	NA
ASV1592	Bacteria	Bacteroidetes	Cytophagia	Cytophagales	Cytophagaceae	Lacihabitans	Leadbetterella_sp.(HM590831)
ASV1593	Bacteria	Proteobacteria	Gammaproteobacteria	Chromatiales	NA	NA	NA
ASV1594	Bacteria	Bacteroidetes	Flavobacteriia	Flavobacteriales	Cryomorphaceae	Crocinitomix	Crocinitomix_catalasitica(AB078042)
ASV1595	Bacteria	Cyanobacteria/Chloroplast	Chloroplast	-	Chloroplast	Bacillariophyta	Thalassiosira_pseudonana(EF067921)
ASV1596	Bacteria	Cyanobacteria/Chloroplast	Chloroplast	-	Chloroplast	Streptophyta	Citrus_sinensis(DQ864733)
ASV1597	Bacteria	Proteobacteria	Deltaproteobacteria	Bdellovibrionales	Bacteriovoracaceae	Halobacteriovorax	Bacteriovorax_marinus(AF084854)
ASV1598	Bacteria	Proteobacteria	Betaproteobacteria	Burkholderiales	Burkholderiaceae	Polynucleobacter	Polynucleobacter_necessarius(AJ879783)
ASV1599	Bacteria	NA	NA	NA	NA	NA	NA
ASV1600	Bacteria	Proteobacteria	Gammaproteobacteria	NA	NA	NA	NA
ASV1601	Bacteria	NA	NA	NA	NA	NA	NA
ASV1602	Bacteria	Proteobacteria	Alphaproteobacteria	Rhodospirillales	Rhodospirillaceae	NA	NA
ASV1603	Bacteria	Proteobacteria	Gammaproteobacteria	NA	NA	NA	NA
ASV1604	Bacteria	Proteobacteria	Gammaproteobacteria	NA	NA	NA	NA
ASV1605	Bacteria	NA	NA	NA	NA	NA	NA
ASV1606	Bacteria	Verrucomicrobia	Opitutae	Puniceicoccales	Puniceicoccaceae	NA	NA
ASV1607	NA	NA	NA	NA	NA	NA	NA
ASV1608	Bacteria	Proteobacteria	Alphaproteobacteria	NA	NA	NA	NA
ASV1609	Bacteria	Proteobacteria	Gammaproteobacteria	Chromatiales	Halothiobacillaceae	Halothiobacillus	Halothiobacillus_kellyi(AF170419)
ASV1610	Bacteria	Proteobacteria	Alphaproteobacteria	NA	NA	NA	NA
ASV1611	Bacteria	NA	NA	NA	NA	NA	NA
ASV1612	Bacteria	Bacteroidetes	Flavobacteriia	Flavobacteriales	Flavobacteriaceae	NA	NA
ASV1613	Bacteria	Proteobacteria	Gammaproteobacteria	NA	NA	NA	NA
ASV1614	Bacteria	NA	NA	NA	NA	NA	NA
ASV1615	Bacteria	Cyanobacteria/Chloroplast	Chloroplast	-	Chloroplast	Bacillariophyta	Thalassiosira_pseudonana(EF067921)
ASV1616	Bacteria	Verrucomicrobia	Spartobacteria	-	-	Spartobacteria genera incertae sedis	NA
ASV1617	NA	NA	NA	NA	NA	NA	NA
ASV1618	Bacteria	Bacteroidetes	NA	NA	NA	NA	NA
ASV1619	Bacteria	Proteobacteria	Alphaproteobacteria	Rhizobiales	Rhizobiaceae	NA	NA
ASV1620	Bacteria	NA	NA	NA	NA	NA	NA
ASV1621	Bacteria	Chlamydiae	Chlamydiia	Chlamydiales	Simkaniaceae	Simkania	Simkania_negevensis(NR_074932.1)
ASV1622	Bacteria	Proteobacteria	Gammaproteobacteria	Pseudomonadales	Pseudomonadaceae	Cellvibrio	Cellvibrio_gandavensis(AJ289162)
ASV1623	Bacteria	Bacteroidetes	Sphingobacteriia	Sphingobacteriales	Chitinophagaceae	NA	NA
ASV1624	Bacteria	Firmicutes	Bacilli	Bacillales	Thermoactinomycetaceae 1	Shimazuella	Shimazuella_kribbensis(AB049939)
ASV1625	Bacteria	Proteobacteria	Alphaproteobacteria	Rhodobacterales	Rhodobacteraceae	Loktanella	Loktanella_litorea(JN885197)
ASV1626	Bacteria	Proteobacteria	Betaproteobacteria	Burkholderiales	Burkholderiales incertae sedis	Aquabacterium	Aquabacterium_citratiphilum(AF035050)
ASV1627	Bacteria	Proteobacteria	Betaproteobacteria	Burkholderiales	Comamonadaceae	Polaromonas	Polaromonas_jejuensis(EU030285)
ASV1628	Bacteria	Cyanobacteria/Chloroplast	Chloroplast	-	Chloroplast	Bacillariophyta	Thalassiosira_pseudonana(EF067921)
ASV1629	Bacteria	Proteobacteria	Gammaproteobacteria	NA	NA	NA	NA
ASV1630	Bacteria	Proteobacteria	Deltaproteobacteria	NA	NA	NA	NA
ASV1631	Bacteria	Proteobacteria	Alphaproteobacteria	NA	NA	NA	NA
ASV1632	Bacteria	Proteobacteria	Alphaproteobacteria	NA	NA	NA	NA
ASV1633	Bacteria	Cyanobacteria/Chloroplast	Chloroplast	-	Chloroplast	Bacillariophyta	Thalassiosira_pseudonana(EF067921)
ASV1634	Bacteria	NA	NA	NA	NA	NA	NA
ASV1635	Bacteria	Bacteroidetes	Flavobacteriia	Flavobacteriales	Flavobacteriaceae	NA	NA
ASV1636	Bacteria	Proteobacteria	Alphaproteobacteria	Rhodospirillales	Rhodospirillaceae	NA	NA
ASV1637	Bacteria	NA	NA	NA	NA	NA	NA
ASV1638	Bacteria	Proteobacteria	Alphaproteobacteria	NA	NA	NA	NA
ASV1639	Bacteria	Cyanobacteria/Chloroplast	NA	NA	NA	NA	NA
ASV1640	Bacteria	Proteobacteria	Deltaproteobacteria	Desulfovibrionales	Desulfovibrionaceae	Desulfovibrio	NA
ASV1641	Bacteria	Proteobacteria	Epsilonproteobacteria	Campylobacterales	Campylobacteraceae	Arcobacter	NA
ASV1642	Bacteria	NA	NA	NA	NA	NA	NA
ASV1643	Bacteria	NA	NA	NA	NA	NA	NA
ASV1644	Bacteria	NA	NA	NA	NA	NA	NA
ASV1645	Bacteria	Parcubacteria	-	-	-	Parcubacteria genera incertae sedis	uncultured_candidate(AY193186)
ASV1646	Bacteria	Proteobacteria	Alphaproteobacteria	Sphingomonadales	Sphingomonadaceae	Sphingorhabdus	Sphingorhabdus_planktonica(JN381068)
ASV1647	Bacteria	Bacteroidetes	Cytophagia	Cytophagales	Cytophagaceae	Spirosoma	Flexibacteraceae_bacterium(GQ342559)
ASV1648	Bacteria	NA	NA	NA	NA	NA	NA
ASV1649	Bacteria	Acidobacteria	Acidobacteria Gp4	-	-	Blastocatella	Blastocatella_fastidiosa(JQ309130)
ASV1650	Bacteria	NA	NA	NA	NA	NA	NA
ASV1651	Bacteria	Bacteroidetes	Cytophagia	Cytophagales	Flammeovirgaceae	Flexithrix	Flexibacter_litoralis(NR_102950.1)
ASV1652	Bacteria	Planctomycetes	Planctomycetia	Planctomycetales	Planctomycetaceae	NA	NA
ASV1653	Bacteria	Proteobacteria	Deltaproteobacteria	Bdellovibrionales	Bacteriovoracaceae	Peredibacter	Peredibacter_starrii(AF084852)
ASV1654	Bacteria	Bacteroidetes	NA	NA	NA	NA	NA
ASV1655	Bacteria	Cyanobacteria/Chloroplast	Chloroplast	-	Chloroplast	Bacillariophyta	Thalassiosira_pseudonana(EF067921)
ASV1656	Bacteria	Proteobacteria	Deltaproteobacteria	Myxococcales	Polyangiaceae	NA	NA
ASV1657	Bacteria	Proteobacteria	Gammaproteobacteria	Vibrionales	Vibrionaceae	Vibrio	NA
ASV1658	Bacteria	Proteobacteria	Gammaproteobacteria	Gammaproteobacteria incertae sedis	-	Umboniibacter	Umboniibacter_marinipuniceus(AB467279)
ASV1659	Bacteria	NA	NA	NA	NA	NA	NA
ASV1660	Bacteria	NA	NA	NA	NA	NA	NA
ASV1661	Bacteria	Firmicutes	Clostridia	Clostridiales	NA	NA	NA
ASV1662	Bacteria	Bacteroidetes	Flavobacteriia	Flavobacteriales	Flavobacteriaceae	NA	NA
ASV1663	Bacteria	Proteobacteria	NA	NA	NA	NA	NA
ASV1664	Bacteria	Proteobacteria	Gammaproteobacteria	Gammaproteobacteria incertae sedis	-	Congregibacter	Luminiphilus_syltensis(NR_125526.1)
ASV1665	Bacteria	Proteobacteria	NA	NA	NA	NA	NA
ASV1666	Bacteria	Bacteroidetes	Flavobacteriia	Flavobacteriales	NA	NA	NA
ASV1667	Bacteria	Proteobacteria	Alphaproteobacteria	Rhodobacterales	Rhodobacteraceae	NA	NA
ASV1668	Bacteria	Proteobacteria	Gammaproteobacteria	NA	NA	NA	NA
ASV1669	Bacteria	NA	NA	NA	NA	NA	NA
ASV1670	Bacteria	Proteobacteria	Gammaproteobacteria	Legionellales	Legionellaceae	Legionella	NA
ASV1671	Bacteria	Proteobacteria	Gammaproteobacteria	Xanthomonadales	Sinobacteraceae	Povalibacter	Acidibacter_ferrireducens(NR_126260.1)
ASV1672	Bacteria	Proteobacteria	Alphaproteobacteria	Rhodospirillales	Acetobacteraceae	Acidiphilium	NA
ASV1673	Bacteria	Parcubacteria	-	-	-	Parcubacteria genera incertae sedis	uncultured_candidate(AY193196)
ASV1674	Bacteria	Bacteroidetes	Sphingobacteriia	Sphingobacteriales	Saprospiraceae	Haliscomenobacter	Haliscomenobacter_hydrossis(AJ784892)
ASV1675	Bacteria	Actinobacteria	Actinobacteria	Actinomycetales	NA	NA	NA
ASV1676	Bacteria	Actinobacteria	Actinobacteria	Actinomycetales	Micrococcaceae	Arthrobacter	Arthrobacter_agilis(X80748)
ASV1677	Bacteria	NA	NA	NA	NA	NA	NA
ASV1678	Bacteria	Proteobacteria	Alphaproteobacteria	NA	NA	NA	NA
ASV1679	Bacteria	Proteobacteria	Gammaproteobacteria	NA	NA	NA	NA
ASV1680	Bacteria	Cyanobacteria/Chloroplast	Chloroplast	-	Chloroplast	Bacillariophyta	Thalassiosira_pseudonana(EF067921)
ASV1681	Bacteria	Cyanobacteria/Chloroplast	Chloroplast	-	Chloroplast	Bacillariophyta	Thalassiosira_pseudonana(EF067921)
ASV1682	Bacteria	Proteobacteria	Gammaproteobacteria	NA	NA	NA	NA
ASV1683	Bacteria	Bacteroidetes	Flavobacteriia	Flavobacteriales	Flavobacteriaceae	NA	NA
ASV1684	Bacteria	Proteobacteria	Deltaproteobacteria	Bdellovibrionales	Bacteriovoracaceae	Halobacteriovorax	Bacteriovorax_marinus(AF084854)
ASV1685	Bacteria	Cyanobacteria/Chloroplast	Chloroplast	-	Chloroplast	Bacillariophyta	Thalassiosira_pseudonana(EF067921)
ASV1686	Bacteria	Proteobacteria	Gammaproteobacteria	NA	NA	NA	NA
ASV1687	Bacteria	NA	NA	NA	NA	NA	NA
ASV1688	Bacteria	NA	NA	NA	NA	NA	NA
ASV1689	Bacteria	NA	NA	NA	NA	NA	NA
ASV1690	Bacteria	Proteobacteria	Alphaproteobacteria	Rhizobiales	Hyphomicrobiaceae	Rhodoplanes	NA
ASV1691	Bacteria	NA	NA	NA	NA	NA	NA
ASV1692	Bacteria	Actinobacteria	Actinobacteria	Actinomycetales	Microbacteriaceae	Frigoribacterium	Aurantimicrobium_minutum(NR_145615.1)
ASV1693	Bacteria	Actinobacteria	Actinobacteria	Actinomycetales	NA	NA	NA
ASV1694	Bacteria	Actinobacteria	Actinobacteria	Actinomycetales	Dermacoccaceae	Dermacoccus	Dermacoccus_nishinomiyaensis(X87757)
ASV1695	Bacteria	NA	NA	NA	NA	NA	NA
ASV1696	Bacteria	Bacteroidetes	Bacteroidia	Bacteroidales	Porphyromonadaceae	Porphyromonas	Porphyromonas_cangingivalis(X76259)
ASV1697	Bacteria	Proteobacteria	Betaproteobacteria	Burkholderiales	Comamonadaceae	NA	NA
ASV1698	Bacteria	Proteobacteria	Deltaproteobacteria	Bdellovibrionales	Bdellovibrionaceae	Bdellovibrio	\Bdellovibrio_bacteriovorus(AJ292759)"
ASV1699	Bacteria	NA	NA	NA	NA	NA	NA
ASV1700	Bacteria	NA	NA	NA	NA	NA	NA
ASV1701	Bacteria	NA	NA	NA	NA	NA	NA
ASV1702	Bacteria	Proteobacteria	Gammaproteobacteria	NA	NA	NA	NA
ASV1703	Bacteria	Proteobacteria	Gammaproteobacteria	NA	NA	NA	NA
ASV1704	Bacteria	Firmicutes	NA	NA	NA	NA	NA
ASV1705	Bacteria	Verrucomicrobia	Subdivision3	-	-	Subdivision3 genera incertae sedis	NA
ASV1706	Bacteria	Bacteroidetes	NA	NA	NA	NA	NA
ASV1707	Bacteria	Proteobacteria	Alphaproteobacteria	Rhodospirillales	Rhodospirillaceae	NA	NA
ASV1708	Bacteria	Proteobacteria	Alphaproteobacteria	Rhodospirillales	NA	NA	NA
ASV1709	Bacteria	Bacteroidetes	Sphingobacteriia	Sphingobacteriales	NA	NA	NA
ASV1710	Bacteria	Proteobacteria	Deltaproteobacteria	Bdellovibrionales	Bdellovibrionaceae	Bdellovibrio	\Bdellovibrio_bacteriovorus(AJ292759)"
ASV1711	Bacteria	NA	NA	NA	NA	NA	NA
ASV1712	Bacteria	Proteobacteria	Gammaproteobacteria	Legionellales	Coxiellaceae	Coxiella	Coxiella_burnetii(HM208383)
ASV1713	Bacteria	Proteobacteria	Alphaproteobacteria	Rhizobiales	Rhizobiales incertae sedis	Alsobacter	Alsobacter_metallidurans(AB231946)
ASV1714	Bacteria	Proteobacteria	Alphaproteobacteria	Caulobacterales	Caulobacteraceae	NA	NA
ASV1715	Bacteria	Proteobacteria	Alphaproteobacteria	NA	NA	NA	NA
ASV1716	Bacteria	Proteobacteria	Gammaproteobacteria	Chromatiales	Chromatiaceae	NA	NA
ASV1717	Bacteria	Bacteroidetes	Flavobacteriia	Flavobacteriales	Cryomorphaceae	Wandonia	Wandonia_haliotis(FJ424814)
ASV1718	Bacteria	Bacteroidetes	Sphingobacteriia	Sphingobacteriales	Chitinophagaceae	NA	NA
ASV1719	Bacteria	Proteobacteria	Deltaproteobacteria	Desulfuromonadales	Desulfuromonadaceae	NA	NA
ASV1720	Bacteria	NA	NA	NA	NA	NA	NA
ASV1721	Bacteria	Firmicutes	Clostridia	Clostridiales	Ruminococcaceae	Clostridium IV	NA
ASV1722	Bacteria	Actinobacteria	Actinobacteria	Actinomycetales	Streptomycetaceae	Streptomyces	NA
ASV1723	Bacteria	Proteobacteria	Alphaproteobacteria	Sphingomonadales	Sphingomonadaceae	Sphingomonas	NA
ASV1724	Bacteria	Proteobacteria	Deltaproteobacteria	Myxococcales	NA	NA	NA
ASV1725	Bacteria	Bacteroidetes	Flavobacteriia	Flavobacteriales	Cryomorphaceae	Fluviicola	Fluviicola_taffensis(JX077130)
ASV1726	Bacteria	NA	NA	NA	NA	NA	NA
ASV1727	Bacteria	NA	NA	NA	NA	NA	NA
ASV1728	Bacteria	NA	NA	NA	NA	NA	NA
ASV1729	Bacteria	NA	NA	NA	NA	NA	NA
ASV1730	Bacteria	Proteobacteria	Gammaproteobacteria	Alteromonadales	Pseudoalteromonadaceae	Pseudoalteromonas	Pseudoalteromonas_ulvae(AF172987)
ASV1731	Bacteria	NA	NA	NA	NA	NA	NA
ASV1732	Bacteria	Proteobacteria	NA	NA	NA	NA	NA
ASV1733	Bacteria	Bacteroidetes	Flavobacteriia	Flavobacteriales	Flavobacteriaceae	NA	NA
ASV1734	Bacteria	Proteobacteria	Gammaproteobacteria	Alteromonadales	Idiomarinaceae	Idiomarina	Idiomarina_ramblicola(AY526862)
ASV1735	Bacteria	NA	NA	NA	NA	NA	NA
ASV1736	Bacteria	Bacteroidetes	Cytophagia	Cytophagales	Flammeovirgaceae	NA	NA
ASV1737	Bacteria	NA	NA	NA	NA	NA	NA
ASV1738	NA	NA	NA	NA	NA	NA	NA
ASV1739	Bacteria	Proteobacteria	Gammaproteobacteria	NA	NA	NA	NA
ASV1740	Bacteria	Firmicutes	NA	NA	NA	NA	NA
ASV1741	Bacteria	Proteobacteria	NA	NA	NA	NA	NA
ASV1742	Bacteria	Bacteroidetes	Flavobacteriia	Flavobacteriales	Flavobacteriaceae	NA	NA
ASV1743	Bacteria	NA	NA	NA	NA	NA	NA
ASV1744	Bacteria	NA	NA	NA	NA	NA	NA
ASV1745	Bacteria	NA	NA	NA	NA	NA	NA
ASV1746	Bacteria	Proteobacteria	Gammaproteobacteria	Chromatiales	Chromatiaceae	Rheinheimera	Rheinheimera_texasensis(AY701891)
ASV1747	Bacteria	Proteobacteria	Alphaproteobacteria	-	SAR11	Candidatus Pelagibacter	Pelagibacter_ubique(CP000084)
ASV1748	Bacteria	Proteobacteria	Alphaproteobacteria	Rhizobiales	Hyphomicrobiaceae	NA	NA
ASV1749	Bacteria	Proteobacteria	Deltaproteobacteria	Bdellovibrionales	Bacteriovoracaceae	Peredibacter	Peredibacter_starrii(AF084852)
ASV1750	Bacteria	Verrucomicrobia	Opitutae	Puniceicoccales	Puniceicoccaceae	Coraliomargarita	Coraliomargarita_akajimensis(AB266750)
ASV1751	Bacteria	Bacteroidetes	Flavobacteriia	Flavobacteriales	Flavobacteriaceae	Flavobacterium	Flavobacterium_terrigena(DQ889724)
ASV1752	Bacteria	Proteobacteria	Gammaproteobacteria	Legionellales	Legionellaceae	Legionella	NA
ASV1753	Bacteria	Proteobacteria	Alphaproteobacteria	Rhodobacterales	Rhodobacteraceae	NA	NA
ASV1754	Bacteria	NA	NA	NA	NA	NA	NA
ASV1755	Bacteria	Proteobacteria	Betaproteobacteria	NA	NA	NA	NA
ASV1756	Bacteria	Proteobacteria	Alphaproteobacteria	Sphingomonadales	Erythrobacteraceae	Porphyrobacter	Erythromicrobium_ramosum(AF465837)
ASV1757	Bacteria	Bacteroidetes	Sphingobacteriia	Sphingobacteriales	Chitinophagaceae	NA	NA
ASV1758	Bacteria	Bacteroidetes	Sphingobacteriia	Sphingobacteriales	Chitinophagaceae	NA	NA
ASV1759	Bacteria	Proteobacteria	Gammaproteobacteria	Chromatiales	Ectothiorhodospiraceae	Natronocella	Woeseia_oceani(NR_147719.1)
ASV1760	Bacteria	Bacteroidetes	Flavobacteriia	Flavobacteriales	NA	NA	NA
ASV1761	Archaea	Euryarchaeota	Thermoplasmata	NA	NA	NA	NA
ASV1762	Bacteria	Proteobacteria	NA	NA	NA	NA	NA
ASV1763	Bacteria	NA	NA	NA	NA	NA	NA
ASV1764	Bacteria	NA	NA	NA	NA	NA	NA
ASV1765	Bacteria	Proteobacteria	Alphaproteobacteria	NA	NA	NA	NA
ASV1766	Bacteria	Proteobacteria	Alphaproteobacteria	Rhodobacterales	Rhodobacteraceae	NA	NA
ASV1767	Bacteria	Proteobacteria	NA	NA	NA	NA	NA
ASV1768	Bacteria	Proteobacteria	Deltaproteobacteria	Bdellovibrionales	Bacteriovoracaceae	Halobacteriovorax	Bacteriovorax_marinus(AF084854)
ASV1769	Bacteria	NA	NA	NA	NA	NA	NA
ASV1770	NA	NA	NA	NA	NA	NA	NA
ASV1771	Bacteria	Proteobacteria	Alphaproteobacteria	Rhizobiales	NA	NA	NA
ASV1772	Bacteria	Verrucomicrobia	Verrucomicrobiae	Verrucomicrobiales	Verrucomicrobiaceae	Haloferula	Haloferula_phyci(AB372854)
ASV1773	Bacteria	Bacteroidetes	Sphingobacteriia	Sphingobacteriales	Chitinophagaceae	Ferruginibacter	Ferruginibacter_profundus(NR_148259.1)
ASV1774	Bacteria	Bacteroidetes	Flavobacteriia	Flavobacteriales	NA	NA	NA
ASV1775	Bacteria	Parcubacteria	-	-	-	Parcubacteria genera incertae sedis	uncultured_candidate(AY193190)
ASV1776	Bacteria	Proteobacteria	Alphaproteobacteria	NA	NA	NA	NA
ASV1777	Bacteria	NA	NA	NA	NA	NA	NA
ASV1778	Bacteria	Bacteroidetes	Flavobacteriia	Flavobacteriales	Flavobacteriaceae	Cloacibacterium	Cloacibacterium_rupense(EU581834)
ASV1779	Bacteria	Proteobacteria	Alphaproteobacteria	Rhizobiales	Bradyrhizobiaceae	Bosea	Bosea_minatitlanensis(AF273081)
ASV1780	Bacteria	Parcubacteria	-	-	-	Parcubacteria genera incertae sedis	NA
ASV1781	Bacteria	Firmicutes	Clostridia	Clostridiales	Lachnospiraceae	Anaerostipes	Anaerostipes_hadrus(FR749934)
ASV1782	Bacteria	Firmicutes	Bacilli	Bacillales	Bacillaceae 1	Bacillus	Bacillus_nealsonii(EU656111)
ASV1783	Bacteria	NA	NA	NA	NA	NA	NA
ASV1784	Bacteria	NA	NA	NA	NA	NA	NA
ASV1785	Bacteria	Proteobacteria	Alphaproteobacteria	Rhodospirillales	Rhodospirillaceae	Dongia	NA
ASV1786	Bacteria	Proteobacteria	Gammaproteobacteria	NA	NA	NA	NA
ASV1787	Bacteria	NA	NA	NA	NA	NA	NA
ASV1788	Bacteria	NA	NA	NA	NA	NA	NA
ASV1789	Bacteria	Proteobacteria	Gammaproteobacteria	Pseudomonadales	NA	NA	NA
ASV1790	Bacteria	Bacteroidetes	Flavobacteriia	Flavobacteriales	Flavobacteriaceae	NA	NA
ASV1791	Bacteria	Bacteroidetes	Flavobacteriia	Flavobacteriales	Flavobacteriaceae	NA	NA
ASV1792	Bacteria	Proteobacteria	Gammaproteobacteria	NA	NA	NA	NA
ASV1793	Bacteria	Bacteroidetes	Cytophagia	Cytophagales	Cytophagaceae	Ekhidna	Ekhidna_lutea(AM746475)
ASV1794	Bacteria	Proteobacteria	Alphaproteobacteria	Rhodobacterales	Rhodobacteraceae	NA	NA
ASV1795	Bacteria	Proteobacteria	Gammaproteobacteria	NA	NA	NA	NA
ASV1796	Bacteria	Proteobacteria	Alphaproteobacteria	Rhodobacterales	Rhodobacteraceae	NA	NA
ASV1797	Bacteria	Cyanobacteria/Chloroplast	Chloroplast	-	Chloroplast	Cryptomonadaceae	Guillardia_theta(AF041468)
ASV1798	Bacteria	NA	NA	NA	NA	NA	NA
ASV1799	Bacteria	Bacteroidetes	Flavobacteriia	Flavobacteriales	Flavobacteriaceae	NA	NA
ASV1800	Bacteria	Planctomycetes	Planctomycetia	Planctomycetales	Planctomycetaceae	Rubinisphaera	Planctomyces_brasiliensis(AJ231190)
ASV1801	Bacteria	Parcubacteria	-	-	-	Parcubacteria genera incertae sedis	uncultured_candidate(AY193187)
ASV1802	Bacteria	Verrucomicrobia	Subdivision3	-	-	Subdivision3 genera incertae sedis	uncultured_verrucomicrobium(AJ401132)
ASV1803	Bacteria	Planctomycetes	Planctomycetia	Planctomycetales	Planctomycetaceae	Rubinisphaera	Planctomyces_brasiliensis(AJ231190)
ASV1804	Bacteria	Proteobacteria	Alphaproteobacteria	Rhodobacterales	Rhodobacteraceae	Gemmobacter	NA
ASV1805	Bacteria	Proteobacteria	Alphaproteobacteria	Sphingomonadales	Sphingomonadaceae	Sphingomonas	Sphingomonas_starnbergensis(JN591314)
ASV1806	Bacteria	NA	NA	NA	NA	NA	NA
ASV1807	Bacteria	Bacteroidetes	Sphingobacteriia	Sphingobacteriales	Saprospiraceae	NA	NA
ASV1808	Bacteria	Bacteroidetes	Sphingobacteriia	Sphingobacteriales	NA	NA	NA
ASV1809	Bacteria	Actinobacteria	Actinobacteria	Actinomycetales	Nocardioidaceae	Nocardioides	Nocardioides_sediminis(EF466110)
ASV1810	Bacteria	Acidobacteria	Acidobacteria Gp16	-	-	Gp16	NA
ASV1811	Bacteria	Acidobacteria	Acidobacteria Gp16	-	-	Gp16	NA
ASV1812	Bacteria	Proteobacteria	Gammaproteobacteria	Oceanospirillales	Oceanospirillaceae	Oleispira	Oleispira_antarctica(AJ426420)
ASV1813	Bacteria	Bacteroidetes	NA	NA	NA	NA	NA
ASV1814	Bacteria	Proteobacteria	Alphaproteobacteria	Rhizobiales	Rhizobiaceae	Rhizobium	NA
ASV1815	Bacteria	Proteobacteria	Gammaproteobacteria	Legionellales	Coxiellaceae	Coxiella	Coxiella_burnetii(HM208383)
ASV1816	Bacteria	Chlamydiae	Chlamydiia	Chlamydiales	Simkaniaceae	Simkania	NA
ASV1817	Bacteria	NA	NA	NA	NA	NA	NA
ASV1818	Bacteria	Proteobacteria	NA	NA	NA	NA	NA
ASV1819	Bacteria	Proteobacteria	NA	NA	NA	NA	NA
ASV1820	Bacteria	Proteobacteria	Deltaproteobacteria	Desulfovibrionales	Desulfovibrionaceae	Desulfovibrio	NA
ASV1821	Bacteria	Proteobacteria	Alphaproteobacteria	Rhodospirillales	NA	NA	NA
ASV1822	Bacteria	NA	NA	NA	NA	NA	NA
ASV1823	Bacteria	NA	NA	NA	NA	NA	NA
ASV1824	Bacteria	Proteobacteria	Deltaproteobacteria	Bdellovibrionales	Bacteriovoracaceae	Halobacteriovorax	NA
ASV1825	Bacteria	Bacteroidetes	Sphingobacteriia	Sphingobacteriales	Saprospiraceae	NA	NA
ASV1826	Bacteria	Proteobacteria	Gammaproteobacteria	Gammaproteobacteria incertae sedis	-	Congregibacter	NA
ASV1827	Bacteria	Cyanobacteria/Chloroplast	Chloroplast	-	Chloroplast	Bacillariophyta	Phaeodactylum_tricornutum(EF067920)
ASV1828	Bacteria	NA	NA	NA	NA	NA	NA
ASV1829	Bacteria	Bacteroidetes	NA	NA	NA	NA	NA
ASV1830	Bacteria	Proteobacteria	Gammaproteobacteria	Chromatiales	NA	NA	NA
ASV1831	Bacteria	Bacteroidetes	Flavobacteriia	Flavobacteriales	Cryomorphaceae	NA	NA
ASV1832	NA	NA	NA	NA	NA	NA	NA
ASV1833	Bacteria	NA	NA	NA	NA	NA	NA
ASV1834	Bacteria	Cyanobacteria/Chloroplast	Chloroplast	-	Chloroplast	NA	NA
ASV1835	Bacteria	Proteobacteria	Alphaproteobacteria	Rhodospirillales	Rhodospirillaceae	NA	NA
ASV1836	Bacteria	Bacteroidetes	Flavobacteriia	Flavobacteriales	Flavobacteriaceae	Polaribacter	Polaribacter_sejongensis(HQ853596)
ASV1837	Bacteria	Proteobacteria	Gammaproteobacteria	NA	NA	NA	NA
ASV1838	Bacteria	Verrucomicrobia	Subdivision3	-	-	Subdivision3 genera incertae sedis	bacterium_Ellin5102(AY234519)
ASV1839	Bacteria	NA	NA	NA	NA	NA	NA
ASV1840	Bacteria	Planctomycetes	Phycisphaerae	NA	NA	NA	NA
ASV1841	Bacteria	Verrucomicrobia	Verrucomicrobiae	Verrucomicrobiales	Verrucomicrobiaceae	Luteolibacter	Luteolibacter_luojiensis(JN630810)
ASV1842	Bacteria	Parcubacteria	-	-	-	Parcubacteria genera incertae sedis	NA
ASV1843	Bacteria	NA	NA	NA	NA	NA	NA
ASV1844	Bacteria	Bacteroidetes	Cytophagia	Cytophagales	NA	NA	NA
ASV1845	Bacteria	Actinobacteria	Actinobacteria	Actinomycetales	Promicromonosporaceae	Isoptericola	NA
ASV1846	Bacteria	Proteobacteria	Alphaproteobacteria	Caulobacterales	Hyphomonadaceae	NA	NA
ASV1847	Bacteria	Parcubacteria	-	-	-	Parcubacteria genera incertae sedis	NA
ASV1848	Bacteria	Proteobacteria	Gammaproteobacteria	NA	NA	NA	NA
ASV1849	Bacteria	Planctomycetes	Planctomycetia	Planctomycetales	Planctomycetaceae	NA	NA
ASV1850	Bacteria	Parcubacteria	-	-	-	Parcubacteria genera incertae sedis	NA
ASV1851	Bacteria	Bacteroidetes	Sphingobacteriia	Sphingobacteriales	Saprospiraceae	Aureispira	Aureispira_maritima(AB278130)
ASV1852	Bacteria	Proteobacteria	Gammaproteobacteria	Thiotrichales	Thiotrichales incertae sedis	Fangia	Fangia_hongkongensis(AB176554)
ASV1853	Bacteria	NA	NA	NA	NA	NA	NA
ASV1854	Bacteria	Proteobacteria	Deltaproteobacteria	NA	NA	NA	NA
ASV1855	Bacteria	Proteobacteria	Gammaproteobacteria	Pseudomonadales	Moraxellaceae	Perlucidibaca	Fluviicoccus_keumensis(NR_147743.1)
ASV1856	Bacteria	Proteobacteria	Alphaproteobacteria	Sneathiellales	Sneathiellaceae	Sneathiella	NA
ASV1857	Bacteria	NA	NA	NA	NA	NA	NA
ASV1858	Bacteria	Bacteroidetes	Flavobacteriia	Flavobacteriales	Flavobacteriaceae	NA	NA
ASV1859	Bacteria	Proteobacteria	Gammaproteobacteria	Oceanospirillales	Oceanospirillaceae	Neptuniibacter	Neptuniibacter_caesariensis(AY136116)
ASV1860	Bacteria	Proteobacteria	Alphaproteobacteria	Rhizobiales	Methylocystaceae	Terasakiella	Emcibacter_nanhaiensis(NR_136430.1)
ASV1861	Bacteria	Proteobacteria	Alphaproteobacteria	Rhodospirillales	NA	NA	NA
ASV1862	Bacteria	Proteobacteria	Gammaproteobacteria	Oceanospirillales	Oceanospirillaceae	NA	NA
ASV1863	Bacteria	Bacteroidetes	Flavobacteriia	Flavobacteriales	Flavobacteriaceae	Flavicella	Flavobacteriaceae_bacterium(AB915171)
ASV1864	NA	NA	NA	NA	NA	NA	NA
ASV1865	Bacteria	Proteobacteria	Alphaproteobacteria	Rhodobacterales	Rhodobacteraceae	NA	NA
ASV1866	Bacteria	Proteobacteria	Alphaproteobacteria	-	SAR11	Candidatus Pelagibacter	Pelagibacter_ubique(CP000084)
ASV1867	Bacteria	NA	NA	NA	NA	NA	NA
ASV1868	Bacteria	Proteobacteria	Gammaproteobacteria	NA	NA	NA	NA
ASV1869	Bacteria	Proteobacteria	Gammaproteobacteria	Oceanospirillales	Oceanospirillaceae	NA	NA
ASV1870	Bacteria	Proteobacteria	Gammaproteobacteria	Vibrionales	Vibrionaceae	Photobacterium	Photobacterium_angustum(D25307)
ASV1871	Bacteria	Proteobacteria	Alphaproteobacteria	Rhizobiales	Methylocystaceae	Terasakiella	Emcibacter_nanhaiensis(NR_136430.1)
ASV1872	Bacteria	NA	NA	NA	NA	NA	NA
ASV1873	Bacteria	Proteobacteria	Alphaproteobacteria	NA	NA	NA	NA
ASV1874	Bacteria	NA	NA	NA	NA	NA	NA
ASV1875	Bacteria	Proteobacteria	Gammaproteobacteria	Pseudomonadales	Pseudomonadaceae	Pseudomonas	NA
ASV1876	Bacteria	Proteobacteria	Alphaproteobacteria	Sphingomonadales	Sphingomonadaceae	Novosphingobium	NA
ASV1877	Bacteria	Bacteroidetes	Sphingobacteriia	Sphingobacteriales	Saprospiraceae	Lewinella	NA
ASV1878	Bacteria	Bacteroidetes	Cytophagia	Cytophagales	Cytophagaceae	NA	NA
ASV1879	Bacteria	Actinobacteria	Actinobacteria	Actinomycetales	Nocardioidaceae	Aeromicrobium	Aeromicrobium_fastidiosum(AF005022)
ASV1880	Bacteria	Proteobacteria	Alphaproteobacteria	Rhizobiales	Bradyrhizobiaceae	Tardiphaga	Tardiphaga_robiniae(FR753034)
ASV1881	Bacteria	Proteobacteria	Alphaproteobacteria	Rhizobiales	Phyllobacteriaceae	Lentilitoribacter	alpha_proteobacterium(JX139717)
ASV1882	Bacteria	Proteobacteria	Gammaproteobacteria	Vibrionales	Vibrionaceae	Photobacterium	NA
ASV1883	Bacteria	Proteobacteria	Gammaproteobacteria	Thiotrichales	Francisellaceae	Francisella	Francisella_philomiragia(AY928394)
ASV1884	Bacteria	Bacteroidetes	Cytophagia	Cytophagales	-	Chryseolinea	Sphingobacteria_bacterium(FR774778)
ASV1885	Bacteria	Bacteroidetes	NA	NA	NA	NA	NA
ASV1886	Bacteria	Proteobacteria	Gammaproteobacteria	NA	NA	NA	NA
ASV1887	Bacteria	Acidobacteria	Acidobacteria Gp6	-	-	Gp6	NA
ASV1888	Bacteria	NA	NA	NA	NA	NA	NA
ASV1889	Bacteria	NA	NA	NA	NA	NA	NA
ASV1890	Bacteria	Proteobacteria	Gammaproteobacteria	Alteromonadales	Alteromonadales incertae sedis	Teredinibacter	NA
ASV1891	Bacteria	Cyanobacteria/Chloroplast	Chloroplast	-	Chloroplast	NA	NA
ASV1892	Bacteria	Bacteroidetes	Flavobacteriia	Flavobacteriales	Flavobacteriaceae	Ulvibacter	NA
ASV1893	Bacteria	Proteobacteria	NA	NA	NA	NA	NA
ASV1894	Bacteria	Proteobacteria	NA	NA	NA	NA	NA
ASV1895	Bacteria	Proteobacteria	Gammaproteobacteria	NA	NA	NA	NA
ASV1896	Bacteria	Proteobacteria	Gammaproteobacteria	Oceanospirillales	Oceanospirillaceae	Reinekea	Reinekea_marinisedimentorum(AJ561121)
ASV1897	Bacteria	NA	NA	NA	NA	NA	NA
ASV1898	Bacteria	Planctomycetes	Planctomycetia	Planctomycetales	Planctomycetaceae	Rubinisphaera	Planctomyces_brasiliensis(AJ231190)
ASV1899	Bacteria	NA	NA	NA	NA	NA	NA
ASV1900	Bacteria	NA	NA	NA	NA	NA	NA
ASV1901	Bacteria	Proteobacteria	Gammaproteobacteria	Enterobacteriales	Enterobacteriaceae	Yersinia	Yersinia_enterocolitica(HF558392)
ASV1902	Bacteria	Bacteroidetes	Flavobacteriia	Flavobacteriales	Cryomorphaceae	NA	NA
ASV1903	Bacteria	Bacteroidetes	Flavobacteriia	Flavobacteriales	Cryomorphaceae	NA	NA
ASV1904	Bacteria	NA	NA	NA	NA	NA	NA
ASV1905	Bacteria	Parcubacteria	-	-	-	Parcubacteria genera incertae sedis	NA
ASV1906	Bacteria	Actinobacteria	Actinobacteria	Actinomycetales	Streptomycetaceae	Streptomyces	Streptomyces_hygroscopicus(AB184560)
ASV1907	Bacteria	Firmicutes	Clostridia	Clostridiales	NA	NA	NA
ASV1908	Bacteria	NA	NA	NA	NA	NA	NA
ASV1909	Bacteria	Gemmatimonadetes	Gemmatimonadetes	Gemmatimonadales	Gemmatimonadaceae	Gemmatimonas	Gemmatimonas_phototrophica(NR_136770.1)
ASV1910	Bacteria	SR1	-	-	-	SR1 genera incertae sedis	NA
ASV1911	Bacteria	Proteobacteria	Deltaproteobacteria	Bdellovibrionales	Bdellovibrionaceae	Bdellovibrio	\Bdellovibrio_bacteriovorus(AJ292759)"
ASV1912	Bacteria	Proteobacteria	Alphaproteobacteria	Rhodospirillales	Acetobacteraceae	Roseomonas	Roseomonas_aerilata(EF661571)
ASV1913	Bacteria	Bacteroidetes	Sphingobacteriia	Sphingobacteriales	Chitinophagaceae	Ferruginibacter	Ferruginibacter_sp.(KC690144)
ASV1914	Bacteria	Bacteroidetes	Sphingobacteriia	Sphingobacteriales	Rhodothermaceae	NA	NA
ASV1915	Bacteria	Proteobacteria	Betaproteobacteria	Burkholderiales	Comamonadaceae	Rhodoferax	Rhodoferax_ferrireducens(CP000267)
ASV1916	Bacteria	Proteobacteria	Deltaproteobacteria	Myxococcales	NA	NA	NA
ASV1917	Bacteria	Proteobacteria	Alphaproteobacteria	Sphingomonadales	Sphingomonadaceae	Sphingomonas	NA
ASV1918	Bacteria	Bacteroidetes	Cytophagia	Cytophagales	Flammeovirgaceae	NA	NA
ASV1919	Bacteria	Planctomycetes	Planctomycetia	Planctomycetales	Planctomycetaceae	Blastopirellula	Bythopirellula_goksoyri(NR_118636.1)
ASV1920	Bacteria	Planctomycetes	Planctomycetia	Planctomycetales	Planctomycetaceae	Blastopirellula	NA
ASV1921	Bacteria	NA	NA	NA	NA	NA	NA
ASV1922	Bacteria	Proteobacteria	Gammaproteobacteria	Pseudomonadales	Moraxellaceae	Acinetobacter	Acinetobacter_junii(X81664)
ASV1923	Bacteria	Firmicutes	NA	NA	NA	NA	NA
ASV1924	Bacteria	Proteobacteria	Gammaproteobacteria	Oceanospirillales	Oceanospirillales incertae sedis	Pseudohongiella	gamma_proteobacterium(JX981925)
ASV1925	Bacteria	Proteobacteria	NA	NA	NA	NA	NA
ASV1926	Bacteria	Proteobacteria	Gammaproteobacteria	Chromatiales	NA	NA	NA
ASV1927	Bacteria	Poribacteria	-	-	-	Poribacteria genera incertae sedis	NA
ASV1928	Bacteria	NA	NA	NA	NA	NA	NA
ASV1929	Bacteria	NA	NA	NA	NA	NA	NA
ASV1930	Bacteria	NA	NA	NA	NA	NA	NA
ASV1931	Bacteria	Bacteroidetes	Flavobacteriia	Flavobacteriales	Cryomorphaceae	Crocinitomix	Crocinitomix_catalasitica(AB078042)
ASV1932	Bacteria	Bacteroidetes	Cytophagia	Cytophagales	Flammeovirgaceae	Marinoscillum	Marinoscillum_pacificum(DQ660388)
ASV1933	Bacteria	NA	NA	NA	NA	NA	NA
ASV1934	Bacteria	Proteobacteria	Gammaproteobacteria	NA	NA	NA	NA
ASV1935	Bacteria	Proteobacteria	Gammaproteobacteria	NA	NA	NA	NA
ASV1936	Bacteria	Proteobacteria	Deltaproteobacteria	Bdellovibrionales	Bacteriovoracaceae	Peredibacter	Peredibacter_starrii(AF084852)
ASV1937	Bacteria	Proteobacteria	Betaproteobacteria	NA	NA	NA	NA
ASV1938	Bacteria	NA	NA	NA	NA	NA	NA
ASV1939	Archaea	Euryarchaeota	Thermoplasmata	NA	NA	NA	NA
ASV1940	Bacteria	NA	NA	NA	NA	NA	NA
ASV1941	Bacteria	Proteobacteria	Gammaproteobacteria	Oceanospirillales	Oceanospirillales incertae sedis	Pseudohongiella	gamma_proteobacterium(JX981925)
ASV1942	Bacteria	NA	NA	NA	NA	NA	NA
ASV1943	Bacteria	Proteobacteria	Alphaproteobacteria	NA	NA	NA	NA
ASV1944	Bacteria	Proteobacteria	NA	NA	NA	NA	NA
ASV1945	Bacteria	Verrucomicrobia	Verrucomicrobiae	Verrucomicrobiales	Verrucomicrobiaceae	Prosthecobacter	Prosthecobacter_vanneervenii(U60013)
ASV1946	Bacteria	Proteobacteria	Alphaproteobacteria	Rhizobiales	Methylobacteriaceae	Methylobacterium	Methylobacterium_cerastii(FR733885)
ASV1947	Bacteria	Parcubacteria	-	-	-	Parcubacteria genera incertae sedis	NA
ASV1948	Bacteria	Parcubacteria	-	-	-	Parcubacteria genera incertae sedis	uncultured_candidate(AY193186)
ASV1949	Bacteria	Proteobacteria	Alphaproteobacteria	Rhodobacterales	Rhodobacteraceae	Gemmobacter	NA
ASV1950	Bacteria	Bacteroidetes	Flavobacteriia	Flavobacteriales	Cryomorphaceae	Salinirepens	Salinirepens_amamiensis(AB517714)
ASV1951	Bacteria	Proteobacteria	Betaproteobacteria	Burkholderiales	Oxalobacteraceae	Noviherbaspirillum	Noviherbaspirillum_suwonense(JX275858)
ASV1952	Bacteria	Proteobacteria	Alphaproteobacteria	Sphingomonadales	Sphingomonadaceae	Sphingomonas	Sphingomonas_faeni(AJ429239)
ASV1953	Bacteria	Proteobacteria	Gammaproteobacteria	Alteromonadales	Alteromonadaceae	Haliea	NA
ASV1954	Bacteria	Bacteroidetes	Sphingobacteriia	Sphingobacteriales	Chitinophagaceae	NA	NA
ASV1955	Bacteria	Proteobacteria	Betaproteobacteria	Burkholderiales	NA	NA	NA
ASV1956	Bacteria	Proteobacteria	Gammaproteobacteria	Xanthomonadales	Xanthomonadaceae	Stenotrophomonas	Pseudomonas_beteli(AB021406)
ASV1957	Bacteria	NA	NA	NA	NA	NA	NA
ASV1958	Bacteria	NA	NA	NA	NA	NA	NA
ASV1959	Bacteria	Proteobacteria	Gammaproteobacteria	NA	NA	NA	NA
ASV1960	Bacteria	Proteobacteria	Gammaproteobacteria	NA	NA	NA	NA
ASV1961	Bacteria	Proteobacteria	Betaproteobacteria	NA	NA	NA	NA
ASV1962	Bacteria	Bacteroidetes	Flavobacteriia	Flavobacteriales	Cryomorphaceae	NA	NA
ASV1963	Bacteria	Proteobacteria	Gammaproteobacteria	NA	NA	NA	NA
ASV1964	Bacteria	NA	NA	NA	NA	NA	NA
ASV1965	Bacteria	Proteobacteria	Deltaproteobacteria	NA	NA	NA	NA
ASV1966	Bacteria	Proteobacteria	Gammaproteobacteria	NA	NA	NA	NA
ASV1967	Bacteria	Bacteroidetes	Flavobacteriia	Flavobacteriales	Cryomorphaceae	Fluviicola	Fluviicola_taffensis(JX077130)
ASV1968	Bacteria	Bacteroidetes	Sphingobacteriia	Sphingobacteriales	Saprospiraceae	NA	NA
ASV1969	Bacteria	Proteobacteria	Gammaproteobacteria	Vibrionales	Vibrionaceae	Enterovibrio	Enterovibrio_norvegicus(AJ316208)
ASV1970	Bacteria	Proteobacteria	NA	NA	NA	NA	NA
ASV1971	Bacteria	Proteobacteria	Gammaproteobacteria	NA	NA	NA	NA
ASV1972	Bacteria	Cyanobacteria/Chloroplast	Chloroplast	-	Chloroplast	Cryptomonadaceae	Rhodomonas_salina(EF508371)
ASV1973	Bacteria	Proteobacteria	NA	NA	NA	NA	NA
ASV1974	Bacteria	Proteobacteria	Gammaproteobacteria	Oceanospirillales	NA	NA	NA
ASV1975	Bacteria	Proteobacteria	Gammaproteobacteria	NA	NA	NA	NA
ASV1976	Bacteria	NA	NA	NA	NA	NA	NA
ASV1977	Bacteria	Parcubacteria	-	-	-	Parcubacteria genera incertae sedis	uncultured_candidate(AY193186)
ASV1978	Bacteria	Bacteroidetes	Bacteroidia	Bacteroidales	Marinilabiliaceae	Saccharicrinis	Cytophaga_fermentans(M58766)
ASV1979	Bacteria	NA	NA	NA	NA	NA	NA
ASV1980	Bacteria	Actinobacteria	Actinobacteria	Actinomycetales	Actinomycetaceae	Actinomyces	NA
ASV1981	Bacteria	Actinobacteria	Actinobacteria	Actinomycetales	Nocardiaceae	Gordonia	NA
ASV1982	Bacteria	Bacteroidetes	NA	NA	NA	NA	NA
ASV1983	Bacteria	Proteobacteria	Betaproteobacteria	Burkholderiales	Burkholderiaceae	Ralstonia	Ralstonia_pickettii(AY741342)
ASV1984	Bacteria	Bacteroidetes	Cytophagia	Cytophagales	-	Chryseolinea	Sphingobacteria_bacterium(FR774778)
ASV1985	Bacteria	Cyanobacteria/Chloroplast	Chloroplast	-	Chloroplast	Bacillariophyta	Phaeodactylum_tricornutum(EF067920)
ASV1986	Bacteria	Proteobacteria	Gammaproteobacteria	NA	NA	NA	NA
ASV1987	Bacteria	Bacteroidetes	Sphingobacteriia	Sphingobacteriales	Chitinophagaceae	NA	NA
ASV1988	Bacteria	Proteobacteria	Deltaproteobacteria	Desulfuromonadales	Geobacteraceae	Geobacter	NA
ASV1989	Bacteria	Bacteroidetes	Cytophagia	Cytophagales	Cytophagaceae	Runella	Runella_defluvii(DQ372980)
ASV1990	Bacteria	Proteobacteria	Gammaproteobacteria	NA	NA	NA	NA
ASV1991	Bacteria	Bacteroidetes	Sphingobacteriia	Sphingobacteriales	Chitinophagaceae	NA	NA
ASV1992	Bacteria	Proteobacteria	Gammaproteobacteria	NA	NA	NA	NA
ASV1993	Bacteria	Proteobacteria	Gammaproteobacteria	NA	NA	NA	NA
ASV1994	Bacteria	Deferribacteres	Deferribacteres	Deferribacterales	Deferribacteraceae	Deferribacter	Deferribacter_desulfuricans(AB086060)
ASV1995	Bacteria	Proteobacteria	NA	NA	NA	NA	NA
ASV1996	Bacteria	Proteobacteria	Betaproteobacteria	Burkholderiales	Alcaligenaceae	Castellaniella	NA
ASV1997	Bacteria	Proteobacteria	Betaproteobacteria	Burkholderiales	Burkholderiaceae	Burkholderia	Burkholderia_sp.(CP000150)
ASV1998	Bacteria	NA	NA	NA	NA	NA	NA
ASV1999	Bacteria	Planctomycetes	Planctomycetia	Planctomycetales	Planctomycetaceae	NA	NA
[truncated: 285 more rows]

## Sheet: STable 2 raw counts
Subject ID	Source	Depth (m)	Colony length (mm)	Station ID	ASV1	ASV2	ASV3	ASV4	ASV5	ASV6	ASV7	ASV8	ASV9	ASV10	ASV11	ASV12	ASV13	ASV14	ASV15	ASV16	ASV17	ASV18	ASV19	ASV20	ASV21	ASV22	ASV23	ASV24	ASV25	ASV26	ASV27	ASV28	ASV29	ASV30	ASV31	ASV32	ASV33	ASV34	ASV35	ASV36	ASV37	ASV38	ASV39	ASV40	ASV41	ASV42	ASV43	ASV44	ASV45
P1	pyrosome	0-100	70	D3	15077	83884	3766	0	1649	1358	0	20	351	218	0	613	541	0	0	0	21231	7701	13	0	0	0	36	30	1979	0	0	0	0	3770	0	0	940	277	95	0	6128	69	0	0	0	9302	0	0	0
P2	pyrosome	0-100	55	D3	239829	0	97	35	93016	68	0	0	87	39	0	48	0	0	0	0	40	189	26	0	0	0	0	0	291	0	0	0	0	335	0	0	84	33	0	0	54	0	0	0	0	74	0	0	0
P3	pyrosome	0-100	50	D3	283652	0	55	0	92627	231	32	0	36	0	0	381	0	0	0	0	194	948	45	0	0	16	0	0	281	0	0	0	0	1236	0	0	72	37	0	0	200	0	0	0	0	148	0	115	0
P4	pyrosome	0-100	10	D3	681	275870	5220	54	565	293	4033	0	176	157	47	139	25	31	0	0	4275	1705	246	0	0	0	0	30	949	24	18	0	0	532	0	0	94	73	79	0	3031	38	0	0	27	482	0	0	20
P5	pyrosome	50-75	90	D5	20999	137271	74626	0	0	1125	2385	0	106	0	0	306	87	0	0	0	213	112	0	0	0	0	27	8	0	0	53	68	0	291	0	0	279	54	33	0	82	20	41	0	0	73	0	8	0
P6	pyrosome	50-75	85	D5	55156	1372	118447	0	0	2070	65830	88	0	0	388	40181	0	0	0	0	1223	14413	1198	0	0	0	0	0	0	0	0	0	0	8658	0	110	2038	0	0	0	5559	0	0	0	0	1397	0	0	0
P7	pyrosome	50-75	90	D5	192998	14429	82195	33	0	181	66	0	29	0	11	189	428	20	0	0	639	2283	41	0	0	0	0	0	35	0	21	0	0	3958	0	0	0	185	0	0	794	10	0	0	0	337	0	0	0
S1	seawater	90	NA	D5	88	0	315	80516	35	283	0	2170	94	68	1714	0	108	674	85	13237	64	67	185	348	2562	43	431	1318	0	4585	74	200	1681	0	384	9161	0	50	18	0	0	0	0	696	1342	116	4682	344	0
S2	seawater	25	NA	D5	13	0	13093	41053	0	13861	0	7426	9954	4005	5564	0	3911	5886	3969	695	42	81	3454	2908	4028	4057	5520	3912	2492	1652	5470	3725	3459	0	4243	62	921	2139	522	393	0	2724	2014	2728	1621	47	0	1594	1918
S3	seawater	15	NA	D5	0	0	11393	30000	0	20688	0	15063	10974	7561	11389	0	5836	4137	7608	99	0	0	4012	2165	3851	4556	4095	4549	2710	319	4467	5293	2072	0	3376	0	1668	2644	1170	592	0	2155	2412	1855	323	0	0	834	1859
S4	seawater	4	NA	D5	35	0	15718	5868	0	10452	0	13841	9321	15630	6694	0	10869	757	10738	0	0	0	8828	598	1250	3997	1002	1274	6709	0	1096	915	352	42	514	0	5991	5012	4762	11847	0	872	3885	259	0	65	0	65	1447
S5	seawater	90	NA	D3	10	0	2433	90266	0	540	0	3716	413	126	3761	0	551	905	429	13339	463	263	317	984	2494	272	2566	1898	0	7951	0	234	3572	0	446	7856	0	64	0	15	0	0	0	2687	2941	292	7117	698	43
S6	seawater	25	NA	D3	14	0	8160	44953	0	14100	0	7900	8822	1676	5933	0	2291	7510	3330	4005	81	0	1998	9312	4543	1423	2701	3828	1152	5004	4706	2660	3633	0	4306	496	281	1146	373	448	0	3131	506	2531	4018	44	369	3585	1330
S7	seawater	17	NA	D3	397	0	13202	35186	168	22728	0	9507	15646	5188	7213	0	4532	8954	3045	751	0	25	2470	8343	3929	2679	2158	3885	1548	2251	3904	4965	2796	0	3486	120	1984	2111	2665	858	0	3704	1158	1865	1949	0	0	3867	2047
S8	seawater	10	NA	D3	0	0	16895	10933	0	27290	0	12463	11184	20361	9942	0	5551	4803	3741	29	0	27	4594	2648	3688	8133	4942	2442	4928	218	1914	3312	1403	0	1263	0	3181	3321	7103	2173	0	2353	4133	566	198	0	0	962	3177
[truncated: 2,239 more columns]

## Sheet: STable 3 norm counts
Subject ID	Source	Depth (m)	Colony length (mm)	Station ID	ASV1	ASV2	ASV3	ASV4	ASV5	ASV6	ASV7	ASV8	ASV9	ASV10	ASV11	ASV12	ASV13	ASV14	ASV15	ASV16	ASV17	ASV18	ASV19	ASV20	ASV21	ASV22	ASV23	ASV24	ASV25	ASV26	ASV27	ASV28	ASV29	ASV30	ASV31	ASV32	ASV33	ASV34	ASV35	ASV36	ASV37	ASV38	ASV39	ASV40	ASV41	ASV42	ASV43	ASV44	ASV45
P1	pyrosome	0-100	70	D3	0.0529419	0.294542	0.0132225	0	0.00578855	0.00476857	0	7.07282e-05	0.00123216	0.000766843	0	0.00215163	0.00189849	0	0	0	0.0745475	0.0270405	4.46704e-05	0	0	0	0.000126566	0.000104231	0.00694998	0	0	0	0	0.0132373	0	0	0.00330189	0.000971582	0.000335028	0	0.0215163	0.000241965	0	0	0	0.0326615	0	0	0
P2	pyrosome	0-100	55	D3	0.694103	0	0.000279194	0.00010051	0.269203	0.000197297	0	0	0.000253136	0.000111678	0	0.000137736	0	0	0	0	0.0001154	0.000547221	7.44518e-05	0	0	0	0	0	0.000841306	0	0	0	0	0.000967874	0	0	0.000241969	9.67874e-05	0	0	0.000156349	0	0	0	0	0.00021591	0	0	0
P3	pyrosome	0-100	50	D3	0.715878	0	0.000137733	0	0.233771	0.000584436	8.18955e-05	0	8.93406e-05	0	0	0.000960411	0	0	0	0	0.000491373	0.00239358	0.000115398	0	0	4.09478e-05	0	0	0.000711002	0	0	0	0	0.00311947	0	0	0.000182404	9.30631e-05	0	0	0.000506263	0	0	0	0	0.000372252	0	0.000290357	0
P4	pyrosome	0-100	10	D3	0.00210323	0.851273	0.0161074	0.000167514	0.00174215	0.000904576	0.0124444	0	0.00054349	0.00048393	0.000145179	0.000428092	7.81733e-05	9.6786e-05	0	0	0.0131927	0.00525994	0.000759398	0	0	0	0	9.30634e-05	0.00292964	7.44507e-05	5.58381e-05	0	0	0.00164164	0	0	0.000290358	0.000227075	0.000241965	0	0.00935474	0.000115399	0	0	8.18958e-05	0.00148901	0	0	6.32831e-05
P5	pyrosome	50-75	90	D5	0.0861265	0.563002	0.30607	0	0	0.00461233	0.00978305	0	0.000435547	0	0	0.00125452	0.000357372	0	0	0	0.000874816	0.000457882	0	0	0	0	0.000111679	3.35036e-05	0	0	0.000215912	0.000279197	0	0.00119496	0	0	0.00114284	0.000219635	0.000134014	0	0.000335036	8.18976e-05	0.000167518	0	0	0.00029781	0	3.35036e-05	0
P6	pyrosome	50-75	85	D5	0.136395	0.00339127	0.292907	0	0	0.00511855	0.162792	0.00021591	0	0	0.000960425	0.0993631	0	0	0	0	0.00302273	0.0356437	0.00296317	0	0	0	0	0	0	0	0	0	0	0.0214123	0	0.000271748	0.00504037	0	0	0	0.0137475	0	0	0	0	0.00345455	0	0	0
P7	pyrosome	50-75	90	D5	0.570782	0.0426742	0.243087	9.67838e-05	0	0.000536033	0.000193568	0	8.56164e-05	0	3.35021e-05	0.000558368	0.00126563	5.95593e-05	0	0	0.00189101	0.00675253	0.000122841	0	0	0	0	0	0.000104229	0	6.32817e-05	0	0	0.0117071	0	0	0	0.000547201	0	0	0.00234887	2.97796e-05	0	0	0	0.000997618	0	0	0
S1	seawater	90	NA	D5	0.000312697	0	0.00112422	0.286884	0.000126568	0.00100882	0	0.0077318	0.000335032	0.000241968	0.00610875	0	0.000383426	0.00240106	0.000301529	0.0471651	0.000227077	0.000238245	0.000658896	0.00123962	0.00912776	0.000152626	0.00153742	0.00469789	0	0.0163384	0.000264303	0.000711013	0.00598963	0	0.00136991	0.0326396	0	0.000178684	6.32838e-05	0	0	0	0	0.00247924	0.00478351	0.000413206	0.0166809	0.00122473	0
S2	seawater	25	NA	D5	5.21149e-05	0	0.0518097	0.162453	0	0.054851	0	0.0293854	0.0393877	0.0158467	0.0220186	0	0.0154781	0.0232917	0.0157052	0.00275092	0.000167512	0.000320135	0.013669	0.0115062	0.0159397	0.0160551	0.0218436	0.0154819	0.00986089	0.0065367	0.0216463	0.0147411	0.0136876	0	0.0167885	0.000245685	0.00364432	0.00846495	0.00206598	0.001556	0	0.0107803	0.00796986	0.0107952	0.00641386	0.000186125	0	0.00630591	0.00759017
S3	seawater	15	NA	D5	0	0	0.04443	0.116996	0	0.0806812	0	0.0587436	0.0427957	0.0294872	0.0444151	0	0.0227604	0.016134	0.0296696	0.000387157	0	0	0.0156463	0.008443	0.0150172	0.0177683	0.0159702	0.0177422	0.0105686	0.00124337	0.0174221	0.0206422	0.0080819	0	0.0131671	0	0.00650349	0.0103118	0.00456398	0.00230805	0	0.00840577	0.00940717	0.00723313	0.00125826	0	0	0.00325361	0.00725174
S4	seawater	4	NA	D5	0.000141452	0	0.0626931	0.0234029	0	0.0416875	0	0.0552036	0.0371759	0.0623395	0.026701	0	0.0433514	0.00301889	0.0428302	0	0	0	0.0352104	0.00238608	0.00498433	0.0159432	0.00399789	0.00508111	0.0267605	0	0.00437013	0.00364798	0.00140335	0.000167509	0.00205106	0	0.0238943	0.0199894	0.0189918	0.0472525	0	0.00347675	0.0154965	0.00103483	0	0.00026057	0	0.00026057	0.00576976
S5	seawater	90	NA	D3	3.72299e-05	0	0.00909528	0.337396	0	0.00201786	0	0.0138905	0.00154504	0.00047282	0.014058	0	0.00205882	0.0033842	0.00160461	0.0498583	0.00173119	0.000982871	0.00118391	0.00367832	0.00932238	0.00101638	0.00959043	0.00709603	0	0.0297207	0	0.000874904	0.0133507	0	0.0016679	0.0293633	0	0.000238272	0	5.58449e-05	0	0	0	0.0100446	0.010994	0.00109084	0.0266008	0.00260982	0.000160089
S6	seawater	25	NA	D3	5.21163e-05	0	0.0310278	0.170927	0	0.0536128	0	0.0300376	0.0335443	0.00637308	0.0225589	0	0.00871087	0.028556	0.0126605	0.0152291	0.000308975	0	0.00759781	0.0354093	0.0172728	0.00540893	0.0102706	0.0145553	0.00438149	0.0190262	0.0178945	0.0101143	0.0138145	0	0.016372	0.00188735	0.00106838	0.00435916	0.00141831	0.00170495	0	0.0119049	0.00192458	0.0096229	0.0152775	0.000167517	0.00140342	0.0136321	0.00505528
S7	seawater	17	NA	D3	0.00152257	0	0.0506209	0.13491	0.000644023	0.0871441	0	0.0364524	0.0599909	0.0198903	0.0276558	0	0.0173774	0.0343305	0.0116743	0.00288135	0	9.67896e-05	0.00947049	0.031989	0.0150657	0.0102709	0.00827551	0.0148944	0.00593394	0.00862916	0.0149689	0.0190378	0.0107213	0	0.0133644	0.000461612	0.00760543	0.0080931	0.0102187	0.00329085	0	0.014202	0.00444115	0.00715126	0.00747141	0	0	0.0148274	0.0078474
S8	seawater	10	NA	D3	0	0	0.0628923	0.0406985	0	0.101588	0	0.046394	0.0416329	0.0757946	0.0370095	0	0.0206638	0.0178793	0.013926	0.000107954	0	0.000100508	0.0171013	0.00985728	0.0137287	0.0302754	0.0183968	0.00909044	0.0183447	0.000811513	0.00712494	0.012329	0.00522272	0	0.00470156	0	0.0118414	0.0123625	0.0264412	0.00808907	0	0.00875913	0.0153852	0.00210696	0.000737062	0	0	0.00358108	0.0118265
[truncated: 2,239 more columns]

## Sheet: STable 4 py specific
ASV ID	%ID	Best Hit Accession	Best Hit Source	Best Hit Host	Kingdom	Phylum	Class	Order	Family	Genus	Species	Top 20 hit Sources	Top 20 hit Hosts
ASV395	100	KU682022	groundwater at an abandoned coal mine	none	Bacteria	Actinobacteria	Actinobacteria	Actinomycetales	Microbacteriaceae	Rhodoluna	Aquiluna_rubra(NR_125489.1)	groundwater at an abandoned coal mine lake water river biofilm water surface water of Xiangsi Lake wetland surface water of Xiangsi Lake wetland estuary in middle of river diesel control microcosm diesel water of common carp culture pond lake water sample coastal urban watershed Kelike Lake Kelike Lake Kelike Lake water of high-mountain lake 150 hour microcosm no addition sample 150 hour microcos…	none| none| none| none none| none| none| none none| none none| none| none| none| none| none| none| none| none| none|
ASV933	100	MT367834	leaf	Oryza sativa	Bacteria	Actinobacteria	Actinobacteria	Actinomycetales	Micrococcaceae	Micrococcus	Micrococcus_antarcticus(AJ005932)	leaf bee pollen Produced water from coal seam gas well Wild tropical marine sponge Tea rhizosphere of Barnesbeg tea estate Pineapple roots stalactite stalactite flower none industrial effluent none Stalactite Stalactite none Surface seawater, Sea of Japan Big Momela Soda Lake Water Big Momela Soda Lake Water Media Contamination none	Oryza sativa| none| none| Aaptos aaptos| none| none| none none banana; cultivar Ney Poovan| none water| none none none none none| none| none| none| none
ASV613	100	GQ144848	Yellow Sea	Hymeniacidon perleve	Bacteria	Actinobacteria	Actinobacteria	Actinomycetales	NA	NA	NA	Yellow Sea Yellow Sea high pressure reactor surface coastal water Aarhus Bay Site M5, 1-50 cm depth Yellow Sea ferromanganese crust none oxygen minimum zone of the tropical Mexican Pacific soil or post-volcanic pyroclastic surface none none none none none none none none none tidal flat sediment	Hymeniacidon perleve| Hymeniacidon perleve| none| none| none| Hymeniacidon perleve| none| Porites lutea| none| none| Porites lutea| Porites lutea| Porites lutea| Porites lutea| Porites lutea| Porites lutea| Porites lutea| Porites lutea| Porites lutea| none|
ASV660	100	LR639043	Wastewater treatment system	none	Bacteria	Actinobacteria	Actinobacteria	Actinomycetales	NA	NA	NA	Wastewater treatment system Wastewater treatment system Wastewater treatment system Wastewater treatment system Wastewater treatment system Wastewater treatment system Wastewater treatment system anaerobic digester biofilm reactor under salinity stress none anaerobic digester anaerobic digester Anaerobic digestion Anaerobic digestion bioleaching system of Dexing copper mine anaerobic digestion re…	none| none| none| none| none| none| none| none| none| BER none| none| none| none| none| none| none| none none| none|
ASV839	100	MH112262	Lake Lugano water	none	Bacteria	Actinobacteria	Actinobacteria	Actinomycetales	NA	NA	NA	Lake Lugano water sebaceous patch of L. yerbabuenae wetlands wetlands Tanggulha Lake Yangtze River water in front Three Gorges Dam Tanggula South Lake (salinity: 1.28 g/L) on the Tibetan Plateau depth-integrated freshwater sample lake epilimnion lake epilimnion Delaware River river water lake epilimnion water of Lake Pipa Southern Korean coastal waters drinking water reservoir river water river w…	none| Leptonycteris yerbabuenae| none none none| none| none| none| none| none| none| none| none| none| none| none| none| none| none| none
ASV1879	99.605	MG642135	ice	none	Bacteria	Actinobacteria	Actinobacteria	Actinomycetales	Nocardioidaceae	Aeromicrobium	Aeromicrobium_fastidiosum(AF005022)	ice Mountain forest soil soil or post-volcanic pyroclastic surface water water glacier glacier forefield soil skin, antecubital fossa none turfgrass seeds none Toyohira river water, PT medium Toyohira river water, PS medium Toyohira river water, PW medium algae hot springs secondary mineralized manganese deposit secondary mineralized manganese deposit macroalgae root tissue	none none| none| none none none none| Homo sapiens| none none| none none| none| none| none none| none| none| Adenocystis utricularis| Triticum aestivum cv. Hereward|
ASV1984	100	KX977237	stream biofilm mesocosm with silver nanoparticles 30 nm	none	Bacteria	Bacteroidetes	Cytophagia	Cytophagales	-	Chryseolinea	Sphingobacteria_bacterium(FR774778)	stream biofilm mesocosm with silver nanoparticles 30 nm stream biofilm mesocosm with silver nanoparticles 30 nm stream biofilm mesocosm with silver nanoparticles 70 nm Parchments Sequenced from crayfish (Cambarus chasmodactylus) cuticle groundwater rapid sand filter material of groundwater treatment for drinking water production rapid sand filter material of groundwater treatment for drinking wat…	none| none| none| none none| none none| none| none| none| none| none| none none| none| none| none| none| none| none|
ASV1878	99.605	MF369485	wastewater and groundwater	none	Bacteria	Bacteroidetes	Cytophagia	Cytophagales	Cytophagaceae	NA	NA	wastewater and groundwater river activated sludge in lab-scale MBR treating artificial wastewater Sequenced from crayfish (Cambarus chasmodactylus) cuticle denitrifying activated sludge Wastewater treatment system Wastewater treatment system stream stone Wastewater treatment system river biofilm river biofilm freshwater biofilm Sequenced from crayfish (Cambarus chasmodactylus) cuticle river biofi…	none| none none| none| none| none| none| none| none| none| none| none| none| none| none| none| none| none| none| none|
ASV840	100	JF811563	water of Lake Zixia	none	Bacteria	Bacteroidetes	Cytophagia	Cytophagales	Cytophagaceae	Pseudarcicella	Arcicella_sp.(HE585218)	water of Lake Zixia water of Lake Zixia water of Lake Zixia water of Lake Pipa water of Lake Pipa water of Lake Pipa none none none plant root none none mesotrophic artificial lake environmental_sample Pond water Pond water lake water Sequenced from crayfish (Cambarus chasmodactylus) cuticle aquaponic_biofilm Cochin Estuary, Kerala	none| none| none| none| none| none| none none none none| none none none| none none| none| none| none| none none|
ASV681	99.209	EU369119	oyster shell	none	Bacteria	Bacteroidetes	Cytophagia	Cytophagales	Flammeovirgaceae	NA	NA	oyster shell none rhizoshere soil tidal flat sediment Talbert salt marsh sediment marine tidal mat marine tidal mat endolithic community of Mono Island; collected March 11-14 macroalgal surface endolithic community of Mono Island; collected March 11-14 soil intestinal flora intestinal flora river biofilm river sediment soil or post-volcanic pyroclastic surface FACE soil sample Rhizospheric maize …	none| none none| none| none| none| none| none| none| none| none Penaeus vannamei| Penaeus vannamei| none| none| none| none| none| Penaeus vannamei| none|
ASV609	100	DQ395539	deep-sea octacoral	none	Bacteria	Bacteroidetes	Cytophagia	Cytophagales	NA	NA	NA	deep-sea octacoral CALCOFI Line 67-155 depth of 86m size fraction 0.1-0.8 um Seawater in East China Sea Southern Korean coastal waters Southern Korean coastal waters oxygen minimum zone of the tropical Mexican Pacific Open ocean station, 2000m depth Gulf of Mexico oil sheen Gulf of Mexico oil sheen gut Northern Adriatic Sea: Gulf of Trieste, marine snow sample, 13m depth Northern Adriatic Sea: Gu…	none| none| none| none| none| none| none| none| none| Ciona intestinalis| none| none| Terpios hoshinota| none| none| none none| none| none| none|
ASV468	100	KT911573	river biofilm	none	Bacteria	Bacteroidetes	Flavobacteriia	Flavobacteriales	Cryomorphaceae	Fluviicola	Fluviicola_taffensis(JX077130)	river biofilm water Mystic Lake hypertrophic freshwater lake river water wastewater and groundwater fish culture water river water none Industrial Canal, water, greater than 3 micron Lake Pontchartrain, Transect 3 Station 4, unfractionated water column of a freshwater lake from Tucurui hydropower plant in the Brazilian Amazon Baltic Sea - mesocosm lake water floodplain lake water Lake Lugano wate…	none| none none| none| none| none| none| none| Dreissena polymorpha| none| none| none| none| none| none| none| none none| none| none|
ASV678	100	MT373619	Stalactite	none	Bacteria	Bacteroidetes	Flavobacteriia	Flavobacteriales	Flavobacteriaceae	Flavobacterium	Flavobacterium_aquidurense(AM177392)	Stalactite turfgrass seeds none none Ohno pond sediment, PS medium Toyohira river water, PT medium Toyohira river water, PT medium Forest soil, PW medium Forest soil, PW medium Forest soil, PW medium Ohno pond sediment, PS medium none river root root soil soil soil lake water none	none none| none none none| none| none| none| none| none| none| none none Festuca Festuca Festuca Festuca Oenothera none| none
ASV1070	98.814	KY278195	Southern Korean coastal waters	none	Bacteria	Bacteroidetes	Flavobacteriia	Flavobacteriales	Flavobacteriaceae	Polaribacter	NA	Southern Korean coastal waters coastal surface microlayer lake water ocean water at the surface around decaying Enteromorpha prolifera ocean water at the surface around decaying Enteromorpha prolifera ocean water at the surface around decaying Enteromorpha prolifera Qinghai Lake Baltic Sea Proper Baltic Sea Proper chitin biofilm after gut passage of Mytilus edulis gut microbiome of Litopenaeus va…	none| none| none| none| none| none| none| none| none| none| none| Astrangia poculata| none none none| none| Modiolus modiolus| none| none Dipleurosoma typicum|
ASV802	100	LC369759	Bromoform (CHBr3) amended enrichment from 5m depth seawater in western subarctic Pacific	none	Bacteria	Bacteroidetes	Flavobacteriia	Flavobacteriales	Flavobacteriaceae	Pseudofulvibacter	Pseudofulvibacter_gastropodicola(NR_147772.1)	Bromoform (CHBr3) amended enrichment from 5m depth seawater in western subarctic Pacific Gulf of Mexico sediment Gulf of Mexico sediment deep-sea sediment soil or post-volcanic pyroclastic surface 100m depth water samples filtered on 0.22 micron filter paper; derived from the Southern ocean iron fertilization experiment (LOHAFEX) 100m depth water samples filtered on 0.22 micron filter paper; deri…	none| none| none| none| none| none| none| none| none| none| none| none| none| none| none| none| none| none| none| none|
ASV236	99.605	KX371541	seawater	none	Bacteria	Bacteroidetes	Flavobacteriia	Flavobacteriales	NA	NA	NA	seawater oyster stored 29.3h at 30.4 degrees Celsius marine sediment Montastraea faveolata - diseased tissue Montastraea faveolata - diseased tissue surface coastal water oxygen minimum zone of the tropical Mexican Pacific none Southern Korean coastal waters Southern Korean coastal waters oxygen minimum zone of the tropical Mexican Pacific intestinal flora intestinal flora intestinal flora biofil…	none Crassostrea gigas| none| Montastraea faveolata| Montastraea faveolata| none| none| Galaxea fascicularis| none| none| none| Penaeus vannamei| Penaeus vannamei| Penaeus vannamei| none| none| none| none| none| none|
ASV1813	100	KY253861	Sequenced from crayfish (Cambarus chasmodactylus) cuticle	none	Bacteria	Bacteroidetes	NA	NA	NA	NA	NA	Sequenced from crayfish (Cambarus chasmodactylus) cuticle Sequenced from crayfish (Cambarus chasmodactylus) cuticle microbial mat King George Island, Antarctica RO membrane treating micro-filtered domestic secondary wastewater Sequenced from crayfish (Cambarus chasmodactylus) cuticle river biofilm anaerobic digestion reactor MEC Sequenced from crayfish (Cambarus chasmodactylus) cuticle none Seque…	none| none| none| none| none| none| none| none none| Dreissena polymorpha| none| none| none none none| none| none| none| none| none|
ASV1982	98.024	KX707145	microbial mat King George Island, Antarctica	none	Bacteria	Bacteroidetes	NA	NA	NA	NA	NA	microbial mat King George Island, Antarctica microbial mat King George Island, Antarctica lake water soil river biofilm soil microbial mat King George Island, Antarctica M. geometrizans and O. robusta (Cactaceae) paddy soil soil river sediment Bulk soil lake water heavy metal contaminated soil soil soil of a tobacco plantation soil soil freshwater biofilm M. geometrizans and O. robusta (Cactaceae)	none| none| none| none none| none none| none| none| none none| none| none| none| none none| none none none| none|
ASV592	99.605	LR642846	Wastewater treatment system	none	Bacteria	Bacteroidetes	NA	NA	NA	NA	NA	Wastewater treatment system Lake Lugano water Dark fermentation continuous reactor fed with glycerol river biofilm anaerobic/aerobic/anoxic multistage sequencing batch reactor with the carbon source of waste activated sludge alkaline fermentation liquid for nitrogen and phosphorus removal sequencing batch reactor (SBR) operated for enhanced biological phosphorus removal (EBPR) activated sludge in…	none| none| none| none| none| none| none| none| none| none none| none| none none| none none| none none none none
ASV726	100	MG740824	lake water	none	Bacteria	Bacteroidetes	NA	NA	NA	NA	NA	lake water Stream bed soil Lake Lugano water sediments sediments sediments lake water Sequenced from crayfish (Cambarus chasmodactylus) cuticle aquaponic_biofilm soil river sediment activated sludge paddy soil activated sludge activated sludge heavy metal contaminated soil activated sludge laboratory-scale membrane bioreactors MEC Dark fermentation continuous reactor operated in in micro-oxidant …	none| none| none| none none none none| none| none none none| none| none| none| none| none| none| none| none none|
ASV860	100	KC815485	water column	none	Bacteria	Bacteroidetes	NA	NA	NA	NA	NA	water column river biofilm Wakulla Spring Microbial mat oil-field Villerest Lake Villerest Lake lake water Spring_surface_water Spring_source_biofilm plant root groundwater Lake Lugano water microbial mat King George Island, Antarctica microbial mat King George Island, Antarctica lake water Sequenced from crayfish (Cambarus chasmodactylus) cuticle Lake Llong Lliat surface water of Lake Xihu lake …	none| none| none| none| none none| none| none| none none none| none none| none| none| none| none| none| none| none|
ASV862	99.605	KT912912	river biofilm	none	Bacteria	Bacteroidetes	NA	NA	NA	NA	NA	river biofilm tropical urban freshwater Sequenced from crayfish (Cambarus chasmodactylus) cuticle anaerobic digestion reactor Sequenced from crayfish (Cambarus chasmodactylus) cuticle Rhizospheric maize soil associated to bur clover roots Sequenced from crayfish (Cambarus chasmodactylus) cuticle Sequenced from crayfish (Cambarus chasmodactylus) cuticle freshwater bacterioplankton MEC soil microbi…	none| none| none| none| none| none| none| none| none| none none none| none none| none| none| none| none| none| none|
ASV1351	98.814	KT909473	river biofilm	none	Bacteria	Bacteroidetes	Sphingobacteriia	Sphingobacteriales	Chitinophagaceae	NA	NA	river biofilm soil or post-volcanic pyroclastic surface MEC Wastewater treatment system floodplain lake water river sediment reservoir water Sequenced from crayfish (Cambarus chasmodactylus) cuticle soil of a tobacco plantation rapid sand filter material of groundwater treatment for drinking water production rapid sand filter material of groundwater treatment for drinking water production Lonar c…	none| none| none none| none| none| none| none| none| none| none| none| none none| Homo sapiens| none none| none| none| none|
ASV470	100	MF949693	paddy soil	none	Bacteria	Bacteroidetes	Sphingobacteriia	Sphingobacteriales	Chitinophagaceae	NA	NA	paddy soil rainwater wastewater and groundwater lake water Sequenced from crayfish (Cambarus chasmodactylus) cuticle Aarhus Bay sediment upflow zeolites-based biofilm reactor (UZBR) using washing rice water (WRW) as carbon source for 90 days groundwater soil or post-volcanic pyroclastic surface enrichment culture from activated sludge by using downfown hanging sponge reactor domestic wastewater D…	none| none none| none| none| none| none| none none| none| none| none| none| none| none| none| none| none| Soil| Soil|
ASV819	100	KY891245	soil	none	Bacteria	Bacteroidetes	Sphingobacteriia	Sphingobacteriales	Chitinophagaceae	Terrimonas	Terrimonas_lutea(AB192292)	soil soil wastewater and groundwater soil sequencing batch reactor hydrocarbon-contaminated soil biofilm activated sludge soil biofilm in anoxic tank of hybrid reactor biofilm in anoxic tank of hybrid reactor anaerobic-aerobic (low DO) sequencing batch reactor with carbon source of waste activated sludge fermentation liquid anaerobic-aerobic (low DO) sequencing batch reactor with carbon source of…	none none none| none none| none| none none| none none| none| none| none| none| none| none| none| none| none| none|
ASV1877	99.606	KU114879	soil	none	Bacteria	Bacteroidetes	Sphingobacteriia	Sphingobacteriales	Saprospiraceae	Lewinella	NA	soil freshwater biofilm river biofilm river biofilm freshwater biofilm Sequenced from crayfish (Cambarus chasmodactylus) cuticle rhizospheric soil MFC anaerobic digestion reactor soil water water Rice Paddy Soil rhizoshere soil water upland cropland soils that have been reclaimed from salt marshes for 75 years paddy soil soil microbial mat King George Island, Antarctica sediments	none none| none| none| none| none| none| none none| none none none none| none| none none| none| none none| none
ASV878	99.605	MF367786	wastewater and groundwater	none	Bacteria	Bacteroidetes	Sphingobacteriia	Sphingobacteriales	Saprospiraceae	NA	NA	wastewater and groundwater surface seawater from Pearl River Estuary surface coastal water intestinal flora lake water Baltic Sea mesocosm experiment Baltic Sea mesocosm experiment Baltic Sea - mesocosm Southern Korean coastal waters endolithic community of Mono Island; collected March 11-14 Southern Korean coastal waters Baltic Sea - mesocosm Setae of Shinkaia crosnieri intestinal flora intestin…	none| none| none| Penaeus vannamei| none| none| none| none| none| none| none| none| Shinkaia crosnieri after methane-added rearing for 12months| Penaeus monodon| Penaeus monodon| Tethya californiana| Penaeus monodon| Penaeus monodon| none| none|
ASV173	100	KX013891	surface water from SBOTS_2012, Stn3, Mooriganga estuary of Sundarbans	none	Bacteria	Cyanobacteria/Chloroplast	Chloroplast	-	Chloroplast	Bacillariophyta	NA	surface water from SBOTS_2012, Stn3, Mooriganga estuary of Sundarbans surface water from SBOTS_2012, Stn3, Mooriganga estuary of Sundarbans surface water from SBOTS_2012, Stn3, Mooriganga estuary of Sundarbans surface water from SBOTS_2012, Stn3, Mooriganga estuary of Sundarbans subsurface seawater CALCOFI Line 67-H3 depth of 5m size fraction 3.0-20 um CALCOFI Line 67-H3 depth of 5m size fraction…	none| none| none| none| none| none| none| none| none none| none| none none none none none none none none| none| none| none|
ASV138	100	MH819032	none	Haynesina germanica	Bacteria	Cyanobacteria/Chloroplast	Chloroplast	-	Chloroplast	Bacillariophyta	Phaeodactylum_tricornutum(EF067920)	none none none none none none none none none none none none none none Baltic Sea thick ice Baltic Sea thick ice soil or post-volcanic pyroclastic surface sea-water sea-water Baltic Sea ice UVA experiment Baltic Sea ice UVA experiment Baltic Sea ice UVA experiment	Haynesina germanica| Ammonia sp. genotype T6| Haynesina germanica| Haynesina germanica| Haynesina germanica| Haynesina germanica| Haynesina germanica| Haynesina germanica| Haynesina germanica| Haynesina germanica| none none none none none| none| none| none none none| none| none|
ASV509	100	KY498713	none	none	Bacteria	Cyanobacteria/Chloroplast	Chloroplast	-	Chloroplast	Bacillariophyta	Phaeodactylum_tricornutum(EF067920)	none sea-water seawater; next to dolphin Y seawater; next to dolphin Y seawater; next to dolphin Y seawater; next to dolphin Y seawater; next to dolphin Y seawater; next to dolphin Y seawater; next to dolphin Y seawater; next to dolphin Y seawater; next to dolphin Y seawater; next to dolphin Y seawater; next to dolphin Y seawater; next to dolphin W seawater; next to dolphin W seawater; next to do…	none none none| none| none| none| none| none| none| none| none| none| none| none| none| none| none| none| none| none|
ASV514	100	MH818908	none	Elphidium oceanense	Bacteria	Cyanobacteria/Chloroplast	Chloroplast	-	Chloroplast	Bacillariophyta	Phaeodactylum_tricornutum(EF067920)	none West Pacific West Pacific West Pacific West Pacific filtered seawater seawater surface seawater surface seawater samples from China offshore waters and South China Sea surface seawater samples from China offshore waters and South China Sea surface seawater samples from China offshore waters and South China Sea seawater coastal marine water of the Gulf of Mexico within and outside of a Kareni…	Elphidium oceanense| none| none| none| none| none| none none| none| none| none| none none| none| none| none| none none none none none| none|
ASV82	100	GU061832	South China Sea	none	Bacteria	Cyanobacteria/Chloroplast	Chloroplast	-	Chloroplast	Bacillariophyta	Phaeodactylum_tricornutum(EF067920)	South China Sea surface water from SBOTS_2012, Stn3, Mooriganga estuary of Sundarbans soil Pinus massoniana soil Pinus massoniana soil marine sponge Montastraea faveolata - diseased tissue none none none none none none none soil microbial mat King George Island, Antarctica Green berry consortia from Sippewissett Salt Marsh none none none none none none	none| none| none none| none| Hymeniacidon perlevis| Montastraea faveolata| Haynesina germanica| none none none none none none none none| none| none none none none none none
ASV178	100	KX935090	CALCOFI Line 67-H3 depth of 5m size fraction 3.0-20 um	none	Bacteria	Cyanobacteria/Chloroplast	Chloroplast	-	Chloroplast	Bacillariophyta	Thalassiosira_pseudonana(EF067921)	CALCOFI Line 67-H3 depth of 5m size fraction 3.0-20 um CALCOFI Line 67-H3 depth of 5m size fraction 3.0-20 um filtered surface sea water in South Pacific Ocean filtered surface sea water in South Pacific Ocean filtered surface sea water in South Pacific Ocean filtered surface sea water in South Pacific Ocean filtered surface sea water in South Pacific Ocean Line P Station P8 depth of 10m ocean wa…	none| none| none| none| none| none| none| none| none| none| none| none none none none none none| none| none| none|
ASV255	100	FJ612448	lake water	none	Bacteria	Cyanobacteria/Chloroplast	Chloroplast	-	Chloroplast	Bacillariophyta	Thalassiosira_pseudonana(EF067921)	lake water lake water shrimp pond freshwater YangHe reservoir water freshwater organic aggregate-attached bacteria in Meiliang Bay Songhuajiang River sediment Songhuajiang River sediment Songhuajiang River sediment none none none none none none none none none none none none	none| none| none| none none| none| none| none| none| none none Elphidium oceanense| Elphidium oceanense| Elphidium oceanense| Elphidium oceanense| Elphidium oceanense| Elphidium oceanense| Elphidium oceanense| Elphidium oceanense| Elphidium oceanense| Elphidium oceanense|
ASV641	100	FN396740	Arctic marine surface sediment	none	Bacteria	Cyanobacteria/Chloroplast	Chloroplast	-	Chloroplast	Bacillariophyta	Thalassiosira_pseudonana(EF067921)	Arctic marine surface sediment Arctic marine surface sediment Spring_source_water Baltic Sea pancake ice Baltic Sea pancake ice Baltic Sea pancake ice Baltic Sea pancake ice Baltic sea Fe-Mn concretions and sediment Baltic sea Fe-Mn concretions and sediment shrimp pond seawater; next to dolphin Y seawater; next to dolphin Y none coastal marine water of the Gulf of Mexico within and outside of a K…	none| none| none none| none| none| none| none| none| none| none| none| none none| none| none| none none| Nonionella labradorica; voucher: GF104| none|
ASV149	100	MH612863	none	none	Bacteria	Cyanobacteria/Chloroplast	Chloroplast	-	Chloroplast	Streptophyta	Triticum_aestivum(AB042240)	none orange layer of phototrophic hot spring microbial mat none none none skin, volar forearm skin, volar forearm simulated low level waste site simulated low level waste site simulated low level waste site basalt from Juan de Fuca Ridge, DSV Alvin dive 3815; D3815F none lake water none none none none none none skin, volar forearm	none none| none none none Homo sapiens| Homo sapiens| none| none| none| none| none none| none none none none none none Homo sapiens|
ASV153	100	NC_046461	none	none	Bacteria	Cyanobacteria/Chloroplast	Chloroplast	-	Chloroplast	Streptophyta	Triticum_aestivum(AB042240)	none none none none none none none lake sediments lake sediments none none none none none none none none none none none none arctic lake sediment none none none none none none	none none none none none none none unknown| unknown| none none none none none none none none none none none none none| none none none none none none
ASV535	100	LC087374	Water above the Japan Trench	none	Bacteria	Cyanobacteria/Chloroplast	NA	NA	NA	NA	NA	Water above the Japan Trench sea-water sea-water seawater; next to dolphin Y gut none none none sea-water seawater; next to dolphin I sea-water sea-water none none sea-water none Southern Korean coastal waters surface seawater samples from China offshore waters and South China Sea dictyochophyte culture RCC445 none	none| none none none| Ciona intestinalis| none none none none none| none none none none none Haliclona sp.| none| none| none| none
ASV572	100	CP029751	none	none	Bacteria	Firmicutes	Bacilli	Bacillales	Staphylococcaceae	Staphylococcus	Staphylococcus_saprophyticus(AP008934)	none none none none none none none none none none none none none none none none none none none none none none none fish tooth biofilm	none none none none none none none none none none none none none none none none none none none none none none none Rainbow Trout| dog|
ASV951	100	MT498469	Subgingival dental plaque, gingivitis	Homo sapiens	Bacteria	Firmicutes	Bacilli	Lactobacillales	Streptococcaceae	Streptococcus	NA	Subgingival dental plaque, gingivitis tooth biofilm Subgingival dental plaque, gingivitis Subgingival dental plaque, gingivitis Subgingival dental plaque, gingivitis Subgingival dental plaque, gingivitis Subgingival dental plaque, gingivitis Subgingival dental plaque, gingivitis Subgingival dental plaque, gingivitis Subgingival dental plaque, gingivitis Produced water from coal seam gas well Subg…	Homo sapiens| dog| Homo sapiens| Homo sapiens| Homo sapiens| Homo sapiens| Homo sapiens| Homo sapiens| Homo sapiens| Homo sapiens| none| Homo sapiens| Homo sapiens| Homo sapiens| none none none Homo sapiens| Homo sapiens| Homo sapiens|
ASV1099	100	KT910239	river biofilm	none	Bacteria	Firmicutes	Clostridia	Clostridiales	Lachnospiraceae	Clostridium XlVb	Clostridium_colinum(X76748)	river biofilm soil of a tobacco plantation tropical urban freshwater Chironomid gut soil of a tobacco plantation Chironomid gut Chironomid gut Chironomid gut Sequenced from crayfish (Cambarus chasmodactylus) cuticle Dry anaerobic digester hindgut of Tipula abdominalis larvae Chironomid gut environmental clone amplified from termite gut homogenate none Chironomid gut cockroach gut homogenate Chiro…	none| none| none| Chironomidae| none| Chironomidae| Chironomidae| Chironomidae| none| none| Tipula abdominalis| Chironomidae| Odontotermes formosanus| Protaetia brevitarsis| Chironomidae| Pycnoscelus surinamensis| Chironomidae| none| Protaetia brevitarsis| Reticulitermes speratus|
ASV1030	95.652	KY518841	lake water	none	Bacteria	NA	NA	NA	NA	NA	NA	lake water aquaponic_biofilm lake water Lake Lugano water lake water groundwater floodplain lake water lake water yellow microbial mat from lava tube wall Lake Lugano water tropical urban freshwater floodplain lake water Southern Korean coastal waters tropical urban freshwater tropical urban freshwater lake water tropical urban freshwater tropical urban freshwater sediments floodplain lake water	none| none none| none| none| none none| none| none| none| none| none| none| none| none| none| none| none| none none|
ASV109	100	JX441402	Indian Ocean	none	Bacteria	NA	NA	NA	NA	NA	NA	Indian Ocean Gulf of Mexico oil sheen Gulf of Mexico oil sheen Gulf of Mexico oil sheen Gulf of Mexico oil sheen none ocean water Gulf of Mexico oil sheen PCR derived sequence from a water column (7000m) on the Challenger Deep at the Mariana Trench Gulf of Mexico oil sheen Gulf of Mexico oil sheen Gulf of Mexico oil sheen Gulf of Mexico oil sheen Gulf of Mexico oil sheen Gulf of Mexico oil sheen …	none| none| none| none| none| none none| none| none| none| none| none| none| none| none| none| none| none| none| none|
ASV12	79.885	AY711910	lon=81.2915W, lat=31.3862N; surface water collected on Jul 19, 2001, Sapelo Island Microbial Observatory Doboy Sound sampling site	none	Bacteria	NA	NA	NA	NA	NA	NA	lon=81.2915W, lat=31.3862N; surface water collected on Jul 19, 2001, Sapelo Island Microbial Observatory Doboy Sound sampling site Gulf of Maine coral reef none none none soil none none soil of a tobacco plantation soil of a tobacco plantation none none soil of a tobacco plantation tadpole gut ocean water 3 micron prefiltered seawater from 40 m depth west of Marquesas Island in the South Pacific …	none| none| none| none Tethya californiana| none none none none none| none| none none none| none| none| none| none| none| none|
ASV222	100	JF488353	Gulf of Maine (laminarin-amended sample)	none	Bacteria	NA	NA	NA	NA	NA	NA	Gulf of Maine (laminarin-amended sample) marine marine marine none seawater CALCOFI Line 67-H3 depth of 5m size fraction 3.0-20 um CALCOFI Line 67-H3 depth of 5m size fraction 3.0-20 um CALCOFI Line 67-H3 depth of 5m size fraction 3.0-20 um CALCOFI Line 67-H3 depth of 5m size fraction 3.0-20 um CALCOFI Line 67-H3 depth of 5m size fraction 3.0-20 um CALCOFI Line 67-H3 depth of 5m size fraction 3.0…	none| none none none none none none| none| none| none| none| none| none| none| none none| none| none| none| none|
ASV321	100	LC087669	Water above the Japan Trench	none	Bacteria	NA	NA	NA	NA	NA	NA	Water above the Japan Trench Eastern Lau Spreading Center Eastern Lau Spreading Center PCR-derived sequence from deep-sea water at a depth of 3,500 m at station R hydrothermal vent Northeast subarctic Pacific Ocean, Station P4, 1000m depth ocean water collected from 6,000m depth within the Puerto Rico Trench ocean water collected from 6,000m depth within the Puerto Rico Trench ocean water collect…	none| none| none| none| none| none| none| none| none| none| none| none| none| none| none| none| none| none| none| none|
ASV343	98.419	KF787036	Gulf of Mexico oil sheen	none	Bacteria	NA	NA	NA	NA	NA	NA	Gulf of Mexico oil sheen ocean water collected from 6,000m depth within the Puerto Rico Trench ocean water collected from 6,000m depth within the Puerto Rico Trench freshwater microbialite Pearl River estuary surface water from SBOTS_2012, Stn3, Mooriganga estuary of Sundarbans Mountain forest soil endolithic community of Mono Island; collected March 11-14 freshwater microbialite FACE soil sample…	none| none| none| none| none| none| none| none| none| none| none| none| none| none none| none| none| none| none none|
ASV344	100	KP989032	seawater	none	Bacteria	NA	NA	NA	NA	NA	NA	seawater Northeast subarctic Pacific Ocean, Station P26, 2000m depth surface coastal water Southern Korean coastal waters CALCOFI Line 67-155 depth of 86m size fraction 3.0-20 um Water above the Japan Trench iron oxide sediments, Volcano 1, Tonga Arc seawater particle-associated bacterial community in surface seawater Gulf of Mexico oil sheen Gulf of Mexico oil sheen Gulf of Mexico oil sheen Gulf…	none none| none| none| none| none| none| none none| none| none| none| none| none| none| none| none| none| none| none|
ASV385	100	JN833087	seawater from pelagic station at 325 m depth, 386 m above Nyegga cold seeps, mid-Norwegian continental margin	none	Bacteria	NA	NA	NA	NA	NA	NA	seawater from pelagic station at 325 m depth, 386 m above Nyegga cold seeps, mid-Norwegian continental margin particle-associated bacterial community in surface seawater Gulf of Mexico oil sheen deep-sea octacoral deep-sea octacoral ocean water Southern Korean coastal waters ocean water Gulf of Mexico sediment Water above the Japan Trench Gulf of Mexico oil sheen Gulf of Mexico oil sheen Gulf of …	none| none| none| none| none| none| none| none| none| none| none| none| none| none| none| none| none| none none| none|
ASV457	99.206	KT874463	JK029	none	Bacteria	NA	NA	NA	NA	NA	NA	JK029 brakish region of a coastal marine water column Lake Pontchartrain, Transect 6 Station 1, water, unfractionated Lake Pontchartrain, Transect 2 Station 1, water, unfractionated soil none Lake Pontchartrain, Transect 2 Station 4, water, unfractionated surface water, Manzallah Lake Lake Pontchartrain, water, greater than 3 micron Lake Pontchartrain, Transect 2 Station 1, water, unfractionated …	none none| none| none| none none none| none| none| none| none| none| none| none| none| none| none| none| none| none|
ASV480	100	HQ173740	marine	none	Bacteria	NA	NA	NA	NA	NA	NA	marine Saanich Inlet, 100 m depth Saanich Inlet, 100 m depth Yellow Sea sediment marine marine surface coastal water Antarctic sea ice soil or post-volcanic pyroclastic surface soil or post-volcanic pyroclastic surface Black Sea sample, central gyre, density sigma theta 15.9 (62m) PCR-derived sequence from deep-sea water at a depth of 5,000 m at station R none PCR-derived sequence from deep-sea w…	none none| none| none| none none none| none| none| none| none| none| Tethya californiana| none| none| none| none| none| none| none|
ASV561	99.605	HM023204	water around 20m depth	none	Bacteria	NA	NA	NA	NA	NA	NA	water around 20m depth endolithic community of Mono Island; collected March 11-14 freshwater microbialite endolithic community of Mono Island; collected March 11-14 freshwater microbialite freshwater microbialite sea Mariana trench soil soil river sediment soil soil soil soil surface coastal water soil soil of a tobacco plantation soil rhizosphere of Ceratophyllum demersum	none| none| none| none| none| none| none none| none none none| none none none none none| none none| none none|
ASV562	99.605	HM799050	ocean water collected from 6,000m depth within the Puerto Rico Trench	none	Bacteria	NA	NA	NA	NA	NA	NA	ocean water collected from 6,000m depth within the Puerto Rico Trench TrapR2 located 115 m southwest of Ty/Io vents, East Pacific Rise, 9 degrees 50'N ODP Hole 896A basalt crust formation fluid seawater oxygen minimum zone of the tropical Mexican Pacific black band disease mat marine sediment sediment from the Kings Bay, Svalbard, Arctic marine sediment hydrocarbon polluted marine sediments from …	none| none| none| none none| none| none| none| none| none| none| none none| none| Montastraea faveolata| none| none| none| none| none|
ASV569	99.209	KF786935	Gulf of Mexico oil sheen	none	Bacteria	NA	NA	NA	NA	NA	NA	Gulf of Mexico oil sheen ocean water Gulf of Mexico oil sheen Gulf of Mexico oil sheen Gulf of Mexico oil sheen none Gulf of Mexico oil sheen PCR derived sequence from a water column (7000m) on the Challenger Deep at the Mariana Trench Water above the Japan Trench Indian Ocean Gulf of Mexico oil sheen Gulf of Mexico oil sheen Gulf of Mexico oil sheen Water above the Japan Trench Gulf of Mexico oi…	none| none| none| none| none| none none| none| none| none| none| none| none| none| none| none| none| none| none| none|
ASV596	98.814	KT223145	Orca Basin slope sediment	none	Bacteria	NA	NA	NA	NA	NA	NA	Orca Basin slope sediment ferromanganese crust sediment collected from station WS0902 in the Clarion-Clipperton Fracture Zone endolithic community of Mono Island; collected March 11-14 ferromanganese crust sediment collected from station WS0902 in the Clarion-Clipperton Fracture Zone Atlantic Ocean:South-Atlantic Ocean,Cape Basin endolithic community of Mono Island; collected March 11-14 PCR-deri…	none| none| none| none| none| none| none| none| none| none| none| none| none| Haliclona cf. Gellius sp. (marine sponge)| none| none| none| none Atta colombica| Atta colombica|
ASV670	98.814	JX441402	Indian Ocean	none	Bacteria	NA	NA	NA	NA	NA	NA	Indian Ocean Gulf of Mexico oil sheen Gulf of Mexico oil sheen Gulf of Mexico oil sheen Gulf of Mexico oil sheen Gulf of Mexico oil sheen Gulf of Mexico oil sheen none ocean water Gulf of Mexico oil sheen Gulf of Mexico oil sheen Gulf of Mexico oil sheen PCR derived sequence from a water column (7000m) on the Challenger Deep at the Mariana Trench iron oxide sediments, Volcano 1, Tonga Arc particl…	none| none| none| none| none| none| none| none none| none| none| none| none| none| none| none| none| none| none| none|
ASV701	99.605	KY279604	Southern Korean coastal waters	none	Bacteria	NA	NA	NA	NA	NA	NA	Southern Korean coastal waters none surface coastal water macroalgae endolithic community of Mono Island; collected March 11-14 macroalgae South China Sea surface of macroalgae endolithic community of Mono Island; collected March 11-14 marine water marine sediment from Potter Cove, King George Island West Pacific CaCO3 deposition on a metallic artificial reef, Eilat marine sediment from Potter Co…	none| Tethya californiana| none| none none| none marine sponge| Mastocarpus stellatus| none| none| none| none| none| none| none| none| none| none Porites lutea| Crassostrea gigas|
ASV749	92.063	EF379769	sea water from Victoria Harbor (Hong Kong) area	none	Bacteria	NA	NA	NA	NA	NA	NA	sea water from Victoria Harbor (Hong Kong) area surface coastal water lon=81.2915W, lat=31.3862N; surface water collected on Jul 19, 2001, Sapelo Island Microbial Observatory Doboy Sound sampling site soil indoor air none none none microbial mat King George Island, Antarctica microbial mat King George Island, Antarctica microbial mat King George Island, Antarctica freshwater microbialite freshwat…	none| none| none| none none| Tethya californiana| none none none| none| none| none| none| none| none| none| none| none| none| none|
ASV791	98.814	DQ396341	deep-sea octacoral	none	Bacteria	NA	NA	NA	NA	NA	NA	deep-sea octacoral deep-sea octacoral sea water sea water sea water sea water Black Sea, potential density 15.81 sea water Water above the Japan Trench 300m depth water samples filtered on 0.22 micron filter paper; derived from the Southern ocean iron fertilization experiment (LOHAFEX) marine marine Black Sea, potential density 15.7 deep-sea octacoral deep-sea octacoral deep-sea octacoral Gulf of…	none| none| none| none| none| none| none| none| none| none| none none none| none| none| none| none| none| none| none|
ASV833	99.605	LC087345	Water above the Japan Trench	none	Bacteria	NA	NA	NA	NA	NA	NA	Water above the Japan Trench deep-sea octacoral deep-sea octacoral deep-sea octacoral Gulf of Mexico seawater during Deepwater Horizon oil spill Gulf of Mexico seawater during Deepwater Horizon oil spill deep seawater from Juan de Fuca Ridge PCR-derived sequence from deep-sea water at a depth of 1,000 m at station N3 Water above the Japan Trench Black Sea, potential density 15.7 sea water Black S…	none| none| none| none| none| none| none| none| none| none| none| none| none| none| none none none| none| none| none|
ASV861	80.392	KU110136	soil	none	Bacteria	NA	NA	NA	NA	NA	NA	soil river biofilm river biofilm microbial mat King George Island, Antarctica ocean water seawater seawater, -50.4 none forest soil biofilm wastewater dripper soil forest soil seawater, -14 ocean water forest soil river sediment 0.8 micron prefiltered seawater from 5 m depth from the central gyre in the South Pacific Ocean 0.8 micron prefiltered seawater from 5 m depth from the central gyre in th…	none none| none| none| none| none none| none none| none| none none| none| none| none| none| none| none| none none|
ASV1847	94.048	KY517127	lake water	none	Bacteria	Parcubacteria	-	-	-	Parcubacteria genera incertae sedis	NA	lake water forest soil drinking water media filter floodplain lake water soil soil river biofilm wastewater and groundwater soil Spring_source_biofilm microbial mat King George Island, Antarctica lake water floodplain lake water activated sludge floodplain lake water Sequenced from crayfish (Cambarus chasmodactylus) cuticle soil of a tobacco plantation small macroaggregates bulk soil tropical urb…	none| none| none| none| none none none| none| none none none| none| none| none| none| none| none| none| none| none|
ASV516	100	KX932737	CALCOFI Line 67-70 depth of 10m size fraction 3.0-20 um	none	Bacteria	Planctomycetes	NA	NA	NA	NA	NA	CALCOFI Line 67-70 depth of 10m size fraction 3.0-20 um ocean water Northeast subarctic Pacific Ocean, Station P26, 2000m depth CALCOFI Line 67-155 depth of 86m size fraction 3.0-20 um deep seawater near IODP borehole 1301A, depth=2644 Water above the Japan Trench hydrothermal vent plume from Juan de Fuca Ridge Northeast subarctic Pacific Ocean, Station P4, 1300m depth seawater Southern Korean co…	none| none| none| none| none| none| none| none| none none| none| none| none| none| none| none| none| none| none| none|
ASV148	100	HQ173755	marine	none	Bacteria	Planctomycetes	Phycisphaerae	Phycisphaerales	Phycisphaeraceae	Phycisphaera	Algisphaera_agarilytica(NR_125472.1)	marine northern Bay of Biscay, pelagic, particle-associated seawater Southern Korean coastal waters Arabian Sea-Open ocean region-Cochin Transect (500-1000m) Baltic Sea wintertime surface water Mississippi Canyon (MC) 294 seawater surface seawater samples from China offshore waters and South China Sea water sample, 270m depth South China Sea reef water ocean water marine surface water sample surf…	none none| none none| none| none| none| none none| none| none| none| none| none| none| none| none| none| none| none|
ASV356	99.209	LM652213	Baltic Sea wintertime surface water	none	Bacteria	Planctomycetes	Phycisphaerae	Phycisphaerales	Phycisphaeraceae	Phycisphaera	Algisphaera_agarilytica(NR_125472.1)	Baltic Sea wintertime surface water water sample, 270m depth ocean water Baltic Sea - mesocosm surface coastal water seawater Southern Korean coastal waters Arabian Sea-Open ocean region-Cochin Transect (500-1000m) Mississippi Canyon (MC) 294 seawater surface seawater samples from China offshore waters and South China Sea South China Sea reef water marine surface water sample surface water ocean …	none| none| none| none| none| none none| none| none| none none| none| none| none| none| none| none| none| none| none
ASV452	98.419	HQ674351	Northeast subarctic Pacific Ocean, Station P26, 2000m depth	none	Bacteria	Planctomycetes	Phycisphaerae	Phycisphaerales	Phycisphaeraceae	Phycisphaera	Algisphaera_agarilytica(NR_125472.1)	Northeast subarctic Pacific Ocean, Station P26, 2000m depth ocean water Water above the Japan Trench hydrothermal vent plume from Juan de Fuca Ridge Northeast subarctic Pacific Ocean, Station P4, 1300m depth deep seawater near IODP borehole 1301A, depth=2644 CALCOFI Line 67-155 depth of 86m size fraction 3.0-20 um CALCOFI Line 67-70 depth of 10m size fraction 3.0-20 um forest soil soil soil soil …	none| none| none| none| none| none| none| none| none| none none none none| none none none| none| none| none| none|
ASV485	100	JX530444	100m depth water samples filtered on 0.22 micron filter paper; derived from the Southern ocean iron fertilization experiment (LOHAFEX)	none	Bacteria	Planctomycetes	Phycisphaerae	Phycisphaerales	Phycisphaeraceae	Phycisphaera	Algisphaera_agarilytica(NR_125472.1)	100m depth water samples filtered on 0.22 micron filter paper; derived from the Southern ocean iron fertilization experiment (LOHAFEX) surface coastal water Gulf of Mexico oil sheen seawater Southern Korean coastal waters Arabian Sea-Open ocean region-Cochin Transect (500-1000m) Mississippi Canyon (MC) 294 Gulf of Mexico oil sheen South China Sea reef water ocean water CALCOFI Line 67-155 depth o…	none| none| none| none none| none| none| none| none| none| none| none| none| none| none| none| none| none| none| none
ASV329	100	KY275808	Southern Korean coastal waters	none	Bacteria	Planctomycetes	Planctomycetia	Planctomycetales	Planctomycetaceae	Blastopirellula	NA	Southern Korean coastal waters rainwater seawater, -100 seawater, -14 Aarhus Bay Site M5, 1-50 cm depth Theonella spp. hydrothermal seep Water above the Japan Trench oxidized synthetic basaltic glasses deployed 11 months in a North Atlantic sedimentary abyssal plain Ocean drilling core sample Ocean drilling core sample seawater seawater water, 20 m depth, The Big Lake, Mljet, southern Adriatic Se…	none| none none| none| none| none| none| none| none| none| none| none none none| none| none| none| none| Scomber japonicus; Pacific mackerel; fish ID Mackrl1| Scomber japonicus; Pacific mackerel; fish ID Mackrl1|
ASV579	100	KF185116	Northern Adriatic Sea: Gulf of Trieste, marine snow sample, 7m depth	none	Bacteria	Planctomycetes	Planctomycetia	Planctomycetales	Planctomycetaceae	Blastopirellula	NA	Northern Adriatic Sea: Gulf of Trieste, marine snow sample, 7m depth marine marine filtered surface sea water at the contrasting non-bloom station in the Yellow Sea; the concentration of Chl a was 1.65 mg/m3 eastern South Atlantic Ocean, Namibian shelf waters, 52m depth seawater cold-water coral Lophelia pertusa, red variety Northern Adriatic Sea: Gulf of Trieste, coastal seawater sample 10m dept…	none| none none none| none| none none| none| none| none| none| none| none| Astrangia poculata| none| none| none| none| none| none|
ASV161	100	MK559976	none	none	Bacteria	Planctomycetes	Planctomycetia	Planctomycetales	Planctomycetaceae	Rhodopirellula	Rubripirellula_obstinata(NR_146677.1)	none water water marine sediment oxygen minimum zone of the tropical Mexican Pacific rainwater ocean water CALCOFI Line 67-155 depth of 5m size fraction 3.0-20 um CALCOFI Line 67-H3 depth of 5m size fraction 0.1-20 um CALCOFI Line 67-155 depth of 5m size fraction 3.0-20 um marine sediment from Potter Cove, King George Island endolithic community of Mono Island; collected March 11-14 Arabian Sea s…	none none none none| none| none none| none| none| none| none| none| none| Ctenochaetus striatus| none| none none none none none none|
ASV1846	100	AB473980	biofilm on stones of an iron and sulfur containing freshwater spring called 'Arvadi'	none	Bacteria	Proteobacteria	Alphaproteobacteria	Caulobacterales	Hyphomonadaceae	NA	NA	biofilm on stones of an iron and sulfur containing freshwater spring called 'Arvadi' Wastewater treatment system Wastewater treatment system modification electrode based BER biofilm reactor under salinity stress Lake Lugano water soil Anaerobic digestion Anaerobic digestion Anaerobic digestion Anaerobic digestion Lake Taihu groundwater freshwater microbialite nitrification and denitrification rea…	none| none| none| none| none| none| none none| none| none| none| none| none none| none| none| none| none| none| none|
ASV424	97.233	KT972779	endolithic community of Mono Island; collected March 11-14	none	Bacteria	Proteobacteria	Alphaproteobacteria	Caulobacterales	Hyphomonadaceae	NA	NA	endolithic community of Mono Island; collected March 11-14 none macroalgal surface biofilms settlement substrate of nona-porous abalone larvae Southern Korean coastal waters none none Setae of Shinkaia crosnieri seawater seawater; next to dolphin Y seawater; next to dolphin W seawater; next to dolphin E seawater; next to dolphin E seawater; next to dolphin C seawater; next to dolphin A seawater; …	none| Haliclona sp.| none| none Haliotis diversicolor supertesta| none| Lessonia trabeculata| Gracilaria chilensis| Shinkaia crosnieri after methane-added rearing for 3months| none none| none| none| none| none| none| none| none| none| none|
ASV334	89.744	KY281508	Southern Korean coastal waters	none	Bacteria	Proteobacteria	Alphaproteobacteria	NA	NA	NA	NA	Southern Korean coastal waters Siboglinum sp. specimen 2 from Darwin mud volcano none none accessory nidamental gland Southern Korean coastal waters none soil spleen spleen spleen spleen spleen spleen none spleen liver none none none	none| none| Ixodes holocyclus| Ixodes holocyclus| Sepiella maindroni (cuttlefish)| none| Hyalomma asiaticum| none Vulpes vulpes (red fox)| Vulpes vulpes (red fox)| Vulpes vulpes (red fox)| Vulpes vulpes (red fox)| Vulpes vulpes (red fox)| Vulpes vulpes| Canis lupus familiaris| Vulpes vulpes| Nyctereutes procyonoides (raccoon dog)| Meles meles| none Hyalomma asiaticum|
ASV7	88.8	KT914750	river biofilm	none	Bacteria	Proteobacteria	Alphaproteobacteria	NA	NA	NA	NA	river biofilm water from medium-term experimental oligotrophic mesocosms in Cuatro Cienegas FACE soil sample wastewater and groundwater river biofilm gut BBD mat activated sludge in lab-scale MBR treating artificial wastewater Sequenced from crayfish (Cambarus chasmodactylus) cuticle river biofilm freshwater microbialite diseased tissue infected with BBD diseased tissue infected with BBD none pla…	none| none| none| none| none| Ciona intestinalis| Gorgonia ventalina| none| none| none| none| Gorgonia ventalina| Gorgonia ventalina| none none| Homo sapiens| none| none none| none|
ASV1814	100	MH929670	tundra soil	none	Bacteria	Proteobacteria	Alphaproteobacteria	Rhizobiales	Rhizobiaceae	Rhizobium	NA	tundra soil rice straw anaerobic digester rice straw anaerobic digester obtained from Padang Cermin hot spring plant tissue banana leaves Kennedy Space Center clean-room floor Mt. Nan-Jen litterfall rainwater FACE soil sample desert coal seam enrichment microcosm soil none none none Root root nodules rainwater rainwater	none| none| none| none| Jatropha curcas| Musa sapientum Linn.| none| none| none none| none none| none none none none Dioscorea alata A-62| Vachellia gerrardii| none none
ASV342	99.605	MT452278	none	none	Bacteria	Proteobacteria	Alphaproteobacteria	Rhodobacterales	Rhodobacteraceae	NA	NA	none carapace carapace endolithic community of Mono Island; collected March 11-14 UH2C2W4R2 surface seawater from Changjiang estuary and adjacent areas surface seawater from Changjiang estuary and adjacent areas surface seawater from Changjiang estuary and adjacent areas water sample collected from a coral reef ecosystem of Gulf of Mannar seawater none coastal soil coastal soil coastal soil shell…	none Cancer pagurus| Cancer pagurus| none| none none| none| none| none| none none none| none| none| Homarus americanus| Halodule beaudettei; synonym: H. wrightii| Laurencia nidifica| sea anemone| sea anemone| none|
ASV631	100	EU265941	Nitinat Lake at a depth of 20 m	none	Bacteria	Proteobacteria	Alphaproteobacteria	Rhodobacterales	Rhodobacteraceae	Pseudopelagicola	Rhodobacteraceae_bacterium(KF977839)	Nitinat Lake at a depth of 20 m plankton-fed microbial fuel cell J2-801-LSC1, Golden Horn Chimney, Urashima Vent Field, Southern Mariana Trough, Fe mat sea water from Praia de Memoria sea water from Praia de Memoria sea water from Praia de Memoria sea water from Praia de Memoria viscera of the Gastropod viscera of the Gastropod biofilm surrounding the gastropod biofilm surrounding the gastropod h…	none| none| none| none| none| none| none| none| none| none| none| none| none| none| none| none| Tethya californiana| Tethya californiana| Haliclona sp.| none|
ASV708	100	MT012050	phycosphere of Prorocentrum donghaiense	none	Bacteria	Proteobacteria	Alphaproteobacteria	Rhodobacterales	Rhodobacteraceae	Sulfitobacter	Sulfitobacter_porphyrae(AB758574)	phycosphere of Prorocentrum donghaiense Coastal marine surface water algal culture algal culture algal culture algal culture Southern Korean coastal waters Black pustular mat ovary seawater the East China Sea the East China Sea the East China Sea surface seawaters from the East China sea surface seawaters from the East China sea Monterey Bay, Santa Cruz Wharf surface water Monterey Bay, Santa Cru…	none| none| Stephanopyxis turris SAG 2019| Prorocentrum micans SAG 2018| Chromera velia CCAP1602/2| Chromera velia CCAP1602/1| none| none| none none none| none| none| none| none| none| none| none| Fucus spiralis| none|
ASV1876	100	LR637922	Wastewater treatment system	none	Bacteria	Proteobacteria	Alphaproteobacteria	Sphingomonadales	Sphingomonadaceae	Novosphingobium	NA	Wastewater treatment system Wastewater treatment system Wastewater treatment system Wastewater treatment system Wastewater treatment system Wastewater treatment system soil biofilm reactor under salinity stress Lake Lugano water The periderm part of Astragalus membranaceus or Astragalus membranaceus var. mongolicus plant roots sewage sludge microbial mat King George Island, Antarctica soil Sequen…	none| none| none| none| none| none| none none| none| none| none| none| none none| none| none| none| none none| none|
ASV282	99.605	KY878749	rainwater	none	Bacteria	Proteobacteria	Alphaproteobacteria	Sphingomonadales	Sphingomonadaceae	Sphingomonas	Sphingomonas_vulcanisoli(NR_137358.1)	rainwater soil tuff in a Tibet desert urban aerosols subsurface snow newly deglaciated soil 500m from glacier terminus replicate 1 microbial mat King George Island, Antarctica Siniperca scherzeri none skin, popliteal fossa soil Toyohira river water, PW medium soil rainwater lake water soil soil hot springs hot springs hot springs	none none none| none| none| none| none| none| Siniperca scherzeri| Homo sapiens| none none| none none none| none none none| none| none|
ASV811	100	MT066688	lake sediments	unknown	Bacteria	Proteobacteria	Betaproteobacteria	Burkholderiales	Burkholderiaceae	Polynucleobacter	Polynucleobacter_necessarius(AJ879783)	lake sediments freshwater freshwater freshwater plant root freshwater lake freshwater lake, water column freshwater bacterioplankton freshwater lake, Lac de Melo, Corsica lake water river water drinking water Vansjo Waterworks Vansjo Waterworks Vansjo Waterworks Vansjo Waterworks Vansjo Waterworks freshwater river water river water	unknown| none none none none| none| none| none| none| none| none| none| none| none| none| none| none| none none| none|
ASV1983	100	MN723154	none	none	Bacteria	Proteobacteria	Betaproteobacteria	Burkholderiales	Burkholderiaceae	Ralstonia	Ralstonia_pickettii(AY741342)	none Environmental sample 70 soil soil soil Pineapple roots none plant none none MICP treated quarried sand none soil none none river water Peanut pod rot soil Peanut pod rot soil Peanut pod rot soil Peanut pod rot soil	none none| none none none none| none Cardanime hupingshanensis| none none none| none none none none none| none| none| none| none|
ASV359	100	MH413830	Parchments	none	Bacteria	Proteobacteria	Betaproteobacteria	Neisseriales	Neisseriaceae	NA	NA	Parchments Water from Abattoir acidogenic reactor Dairy pasteurizer Dairy pasteurizer Dairy pasteurizer Dairy pasteurizer Dairy pasteurizer Dairy pasteurizer bronchoalveolar lavage fluid bronchoalveolar lavage fluid bronchoalveolar lavage fluid bronchoalveolar lavage fluid Serendipita sp. culture Serendipita sp. culture Serendipita sp. culture human head and neck tissue human head and neck tissue…	none none| none| none| none| none| none| none| none| none| none| none| none| none| none| none| none| none| none| none|
ASV126	99.209	KT973458	endolithic community of Mono Island; collected March 11-14	none	Bacteria	Proteobacteria	Deltaproteobacteria	Desulfovibrionales	NA	NA	NA	endolithic community of Mono Island; collected March 11-14 endolithic community of Mono Island; collected March 11-14 deep-sea ocean (700-800 depth from sea surface) sponge Coral tissue, mucus, and skeleton oxygen minimum zone of the tropical Mexican Pacific Balanophyllia europaea tissue naturally exposed to pH 7.3 Acropora eurystoma exposed to pH 8.2 sediment from oil polluted water from petroch…	none| none| none| none Astrangia poculata| none| none| Acropora eurystoma| none| none| none| none| none| none| none| none| none| Montastraea faveolata| none| none|
ASV205	99.605	GU317928	deep-sea ocean (700-800 depth from sea surface)	none	Bacteria	Proteobacteria	Deltaproteobacteria	Desulfovibrionales	NA	NA	NA	deep-sea ocean (700-800 depth from sea surface) Thermogenic travertine endolithic community of Mono Island; collected March 11-14 endolithic community of Mono Island; collected March 11-14 beach sand Jiaozhao Bay sediment sponge Coral tissue, mucus, and skeleton oxygen minimum zone of the tropical Mexican Pacific Gulf of Mexico sediment endolithic community of Mono Island; collected March 11-14 B…	none| none| none| none| none| none| none Astrangia poculata| none| none| none| none| none| none| Acropora eurystoma| none| none| Astrangia poculata| none| none|
ASV249	99.209	KT223214	Orca Basin slope sediment	none	Bacteria	Proteobacteria	Deltaproteobacteria	Myxococcales	NA	NA	NA	Orca Basin slope sediment Gulf of Mexico oil sheen Gulf of Mexico seawater during Deepwater Horizon oil spill Gulf of Mexico seawater during Deepwater Horizon oil spill Gulf of Mexico oil sheen Northeast subarctic Pacific Ocean, Station P26, 500m depth deep-sea sediment from cobalt-rich crust deposit region, layer 3-8 cm. endolithic community of Mono Island; collected March 11-14 Water above the …	none| none| none| none| none| none| none| none| none| none| none| none| Caulerpa taxifolia| none| Galaxea fascicularis| none| none none| none| none
ASV51	99.605	MG876420	oxygen minimum zone of the tropical Mexican Pacific	none	Bacteria	Proteobacteria	Deltaproteobacteria	Myxococcales	NA	NA	NA	oxygen minimum zone of the tropical Mexican Pacific oxygen minimum zone of the tropical Mexican Pacific CALCOFI Line 67-155 depth of 86m size fraction 3.0-20 um endolithic community of Mono Island; collected March 11-14 heavy metal contaminated soil Gulf of Mexico oil sheen deep seawater from Juan de Fuca Ridge seawater surrounding shrimps aggregates marine surface sediment marine hydrocarbon see…	none| none| none| none| none| none| none| none| none| none| none| none| none| none| none| none none| none| none| none|
ASV696	100	AB694262	Deep-sea sediment at a depth 7111m.	none	Bacteria	Proteobacteria	Deltaproteobacteria	Myxococcales	NA	NA	NA	Deep-sea sediment at a depth 7111m. Deep-sea sediment at a depth 7111m. Southern Korean coastal waters endolithic community of Mono Island; collected March 11-14 Deep-sea sediment at a depth 7111m. cold seep sediment Mariana trench endolithic community of Mono Island; collected March 11-14 Orca Basin North hyperesaline sediment deep-sea sediment none Atlantic Ocean:South-Atlantic Ocean,Angola Bas…	none| none| none| none| none| none| none| none| none| none| Porites lutea| none| none| none| none| none| none| none| none| none|
ASV92	99.605	KP906898	soil or post-volcanic pyroclastic surface	none	Bacteria	Proteobacteria	Deltaproteobacteria	Myxococcales	NA	NA	NA	soil or post-volcanic pyroclastic surface oxygen minimum zone of the tropical Mexican Pacific CALCOFI Line 67-155 depth of 86m size fraction 3.0-20 um marine surface sediment oxygen minimum zone of the tropical Mexican Pacific CALCOFI Line 67-155 depth of 86m size fraction 3.0-20 um Gulf of Mexico oil sheen oxygen minimum zone of the tropical Mexican Pacific oxygen minimum zone of the tropical Me…	none| none| none| none| none| none| none| none| none| none| none| none| none| none| none| none| none| none| none| none|
ASV208	99.209	AB702403	PCR-derived sequence from deep-sea water at a depth of 1,940 m at station N3	none	Bacteria	Proteobacteria	Deltaproteobacteria	NA	NA	NA	NA	PCR-derived sequence from deep-sea water at a depth of 1,940 m at station N3 Romanche Fracture Zone Black Sea, potential density 15.3 ridge flank crustal fluids surface coastal water PCR-derived sequence from deep-sea water at a depth of 5,050 m at station R Deep-sea sediment at a depth 7111m. Deep-sea sediment with and without a xenophyophore at a depth 7111m. marine biofilm calcareous sandy sed…	none| none| none| none| none| none| none| none| none| none| none| none| none| none| none| none| none| none| none| none|
ASV277	98.419	KX173164	Gulf of Mexico sediment	none	Bacteria	Proteobacteria	Deltaproteobacteria	NA	NA	NA	NA	Gulf of Mexico sediment nodule collected from station WS0904 in the Clarion-Clipperton Fracture Zone Balanophyllia europaea tissue naturally exposed to pH 7.3 Acropora eurystoma exposed to pH 8.2 marine sediment Coral tissue, mucus, and skeleton Hydrate Ridge, OR and vicinity beach sand Jiaozhao Bay sediment ocean water seafloor lavas from the East Pacific Rise marine benthos marine sediment Balt…	none| none| none| Acropora eurystoma| none| Astrangia poculata| none| none| none| none| none| none| none| none| none| none| Galaxea fascicularis| none| none| none|
ASV345	98.814	JX226992	nodule collected from station WS0904 in the Clarion-Clipperton Fracture Zone	none	Bacteria	Proteobacteria	Deltaproteobacteria	NA	NA	NA	NA	nodule collected from station WS0904 in the Clarion-Clipperton Fracture Zone Balanophyllia europaea tissue naturally exposed to pH 7.3 Acropora eurystoma exposed to pH 8.2 Hydrate Ridge, OR and vicinity seafloor lavas from the East Pacific Rise oxygen minimum zone of the tropical Mexican Pacific Gulf of Mexico sediment none mound 12 700m biofilm developed from HAM lagoon water, Magdalen Islands; …	none| none| Acropora eurystoma| none| none| none| none| Galaxea fascicularis| none| none| none| none| none| none| none| none| Astrangia poculata| none| none| none|
ASV37	100	AB702403	PCR-derived sequence from deep-sea water at a depth of 1,940 m at station N3	none	Bacteria	Proteobacteria	Deltaproteobacteria	NA	NA	NA	NA	PCR-derived sequence from deep-sea water at a depth of 1,940 m at station N3 Romanche Fracture Zone Black Sea, potential density 15.3 ridge flank crustal fluids surface coastal water PCR-derived sequence from deep-sea water at a depth of 5,050 m at station R Deep-sea sediment at a depth 7111m. Deep-sea sediment with and without a xenophyophore at a depth 7111m. marine biofilm calcareous sandy sed…	none| none| none| none| none| none| none| none| none| none| none| none| none| none| none| none| none| none| none| none|
ASV453	100	KF787040	Gulf of Mexico oil sheen	none	Bacteria	Proteobacteria	Deltaproteobacteria	NA	NA	NA	NA	Gulf of Mexico oil sheen Gulf of Mexico oil sheen endolithic community of Mono Island; collected March 11-14 Coral tissue, mucus, and skeleton endolithic community of Mono Island; collected March 11-14 endolithic community of Mono Island; collected March 11-14 Guerrero Negro Hypersaline Mat 10; altitude 310m AMSL; sample depth 1m below water level, 34-49mm depth into the mat Guerrero Negro Hypers…	none| none| none| Astrangia poculata| none| none| none| none| none| none| none| none| none| none| none none| none| none| none| none|
ASV467	99.605	MG876597	oxygen minimum zone of the tropical Mexican Pacific	none	Bacteria	Proteobacteria	Deltaproteobacteria	NA	NA	NA	NA	oxygen minimum zone of the tropical Mexican Pacific Northeast subarctic Pacific Ocean, Station P26, 2000m depth endolithic community of Mono Island; collected March 11-14 endolithic community of Mono Island; collected March 11-14 endolithic community of Mono Island; collected March 11-14 endolithic community of Mono Island; collected March 11-14 endolithic community of Mono Island; collected Marc…	none| none| none| none| none| none| none| none| none| none none| none none| none| none| none| none| none| none| none|
ASV517	100	MG875839	oxygen minimum zone of the tropical Mexican Pacific	none	Bacteria	Proteobacteria	Deltaproteobacteria	NA	NA	NA	NA	oxygen minimum zone of the tropical Mexican Pacific PCR derived sequence from a water column (200m) on the Challenger Deep at the Mariana Trench Northeast subarctic Pacific Ocean, Station P26, 2000m depth Indian Ocean oxygen minimum zone of the tropical Mexican Pacific Northeast subarctic Pacific Ocean, Station P26, 2000m depth obtained from Mariana Trough stomach stomach Hawaii Oceanographic Tim…	none| none| none| none| none| none| none| Euphausia mucronata| Euphausia mucronata| none| none| none| none| none| none| none| none| none| none| none|
ASV886	99.6	JX194594	deep seawater near IODP borehole 1301A, depth=2648	none	Bacteria	Proteobacteria	Deltaproteobacteria	NA	NA	NA	NA	deep seawater near IODP borehole 1301A, depth=2648 marine surface sediment oxygen minimum zone of the tropical Mexican Pacific Aarhus Bay Site M5, 1-50 cm depth soil or post-volcanic pyroclastic surface marine sediment oxygen minimum zone of the tropical Mexican Pacific oxygen minimum zone of the tropical Mexican Pacific oxygen minimum zone of the tropical Mexican Pacific oxygen minimum zone of t…	none| none| none| none| none| none| none| none| none| none| none| none| none| none| none| none| none| none| none| none|
ASV866	100	MT484225	marine sponge	Halichondria panicea	Bacteria	Proteobacteria	Gammaproteobacteria	Aeromonadales	Aeromonadaceae	Aeromonas	Aeromonas_molluscorum(AY532690)	marine sponge marine sponge marine sponge wastewater Wild tropical marine sponge Wild tropical marine sponge sludge from bioreactor treating oxytetracycline bearing wastewater sludge from bioreactor treating oxytetracycline bearing wastewater sludge from bioreactor treating oxytetracycline bearing wastewater sludge from bioreactor treating oxytetracycline bearing wastewater sludge from bioreactor…	Halichondria panicea| Hymeniacidon perlevis| Hymeniacidon perlevis| none Aaptos aaptos| Xestospongia muta| none| none| none| none| none| none| none| none| none| none| none| none| none| none| none| none| none| none| none| none| none| none| none| none| none| none| none| none| none| none| none| none| none| none| none| none| none| none| none| none| none| none| none| none| none| none| none| none| none…
ASV318	99.603	KX179399	Baltic Sea - mesocosm	none	Bacteria	Proteobacteria	Gammaproteobacteria	Alteromonadales	Alteromonadales incertae sedis	Teredinibacter	Teredinibacter_turnerae(AY028398)	Baltic Sea - mesocosm surface coastal water Southern Korean coastal waters water around 20m depth surface of marine macro-alga none seawater endolithic community of Mono Island; collected March 11-14 endolithic community of Mono Island; collected March 11-14 biofilm, glass FACE soil sample microbial mat King George Island, Antarctica endolithic community of Mono Island; collected March 11-14 endo…	none| none| none| none| Delisea pulchra| none none none| none| none| none| none| none| none| none| none Porites compressa| none| none| none|
ASV341	100	LN881284	none	Ascophyllum nodosum	Bacteria	Proteobacteria	Gammaproteobacteria	Alteromonadales	Colwelliaceae	Colwellia	NA	none marine water none seawater PCR-derived sequence from deep-sea water at a depth of 5,000 m at station R PCR-derived sequence from deep-sea water at a depth of 1,940 m at station N3 ocean water collected from the continental slope off Cape Lookout, NC from 505m depth ocean water collected from the continental slope off Cape Lookout, NC from 505m depth ocean water collected from the continental…	Ascophyllum nodosum| none| none none none| none| none| none| none| none| none none| none| none none none none none none none
ASV262	100	JX016257	marine bulk water	none	Bacteria	Proteobacteria	Gammaproteobacteria	Arenicellales	Arenicellaceae	Perspicuibacter	Perspicuibacter_marinus(AB908276)	marine bulk water Gulf of Maine (laminarin-amended sample) Saanich Inlet, 100 m depth surface coastal water Saanich Inlet, 120 m depth none permeable coral reef sands Gulf of Mexico seawater during Deepwater Horizon oil spill Southern Korean coastal waters Southern Korean coastal waters permeable coral reef sands activated sludge surface coastal water Qinghai-Tibetan lake sediments intestinal flo…	none| none| none| none| none| Tethya californiana| none| none| none| none| none| none| none| none| Penaeus monodon| Penaeus monodon| none Penaeus vannamei| Penaeus vannamei| Penaeus vannamei|
ASV506	99.605	HQ242533	La Perouse Station CS04 depth of 10m	none	Bacteria	Proteobacteria	Gammaproteobacteria	Gammaproteobacteria incertae sedis	-	Eionea	Eionea_flava(NR_137230.1)	La Perouse Station CS04 depth of 10m Southern Korean coastal waters seawater cutaneous mucus calcareous sandy sediment pre-washed leaves of Zostera marina (eelgrass) from Chesapeake Bay associated with Bugula colony associated with Bugula colony associated with Bugula colony associated with Bugula colony associated with Bugula colony associated with Bugula colony associated with Bugula colony mar…	none| none| none Hippocampus guttulatus| none| none| Bugula turrita| Bugula neritina| Bugula neritina| Bugula neritina| Bugula stolonifera| Bugula neritina| Bugula neritina| none| Bugula stolonifera| Bugula neritina| Bugula turrita| Bugula neritina| Bugula neritina| Bugula neritina|
ASV130	99.605	KY276690	Southern Korean coastal waters	none	Bacteria	Proteobacteria	Gammaproteobacteria	Gammaproteobacteria incertae sedis	-	Eionea	Eionea_nigra(AY576771)	Southern Korean coastal waters seawater cutaneous mucus calcareous sandy sediment none pre-washed leaves of Zostera marina (eelgrass) from Chesapeake Bay associated with Bugula colony associated with Bugula colony associated with Bugula colony associated with Bugula colony associated with Bugula colony associated with Bugula colony associated with Bugula colony associated with Bugula colony assoc…	none| none Hippocampus guttulatus| none| none none| Bugula turrita| Bugula neritina| Bugula neritina| Bugula neritina| Bugula stolonifera| Bugula neritina| Bugula neritina| Bugula stolonifera| Bugula neritina| none| none| Bugula turrita| Bugula neritina| Bugula neritina|
ASV1078	100	GQ452905	bottom water in the Northern Bering Sea	none	Bacteria	Proteobacteria	Gammaproteobacteria	NA	NA	NA	NA	bottom water in the Northern Bering Sea surface coastal water seawater; next to dolphin A Southern Korean coastal waters coastal tropical surface seawater surface seawater from Changjiang estuary and adjacent areas seawater coastal tropical surface seawater Southern Korean coastal waters Saanich Inlet, 100 m depth coastal sediment soil Logatchev hydrothermal vent field,oceanic sediment, watercolu…	none| none| none| none| none| none| none none| none| none| none| none none| none| none| none| none| none| none| none|
ASV113	99.209	GQ350558	Saanich Inlet, 120 m depth	none	Bacteria	Proteobacteria	Gammaproteobacteria	NA	NA	NA	NA	Saanich Inlet, 120 m depth Saanich Inlet, 120 m depth Saanich Inlet, 120 m depth Saanich Inlet, 120 m depth Saanich Inlet, 100 m depth Water above the Japan Trench E54, Gulf of Gdansk, Baltic Sea E54, Gulf of Gdansk, Baltic Sea PCR-derived sequence from deep-sea water at a depth of 1,000 m at station JKEO Saanich Inlet, 120 m depth Saanich Inlet, 100 m depth Saanich Inlet, 125 m depth Baltic Sea …	none| none| none| none| none| none| none| none| none| none| none| none| none| none| none| none| none none none| none|
ASV114	100	GQ349185	Saanich Inlet, 120 m depth	none	Bacteria	Proteobacteria	Gammaproteobacteria	NA	NA	NA	NA	Saanich Inlet, 120 m depth E54, Gulf of Gdansk, Baltic Sea E54, Gulf of Gdansk, Baltic Sea PCR-derived sequence from deep-sea water at a depth of 1,000 m at station JKEO Saanich Inlet, 100 m depth Baltic Sea - mesocosm surface coastal water marine marine Yellow Sea intertidal beach seawater at 5 m depth Saanich Inlet, 120 m depth Saanich Inlet, 120 m depth Saanich Inlet, 120 m depth Saanich Inlet…	none| none| none| none| none| none| none| none none none| none| none| none| none| none| none| none| none| none| none|
ASV1589	88.976	KX153179	bulk liquid of microbial electrolysis cell treating table olive processing wastewater (TOPW)	none	Bacteria	Proteobacteria	Gammaproteobacteria	NA	NA	NA	NA	bulk liquid of microbial electrolysis cell treating table olive processing wastewater (TOPW) deep-sea sediment Logatchev hydrothermal vent field,Anya's Garden, watercolumn depth = 3038 m, sediment depth = 0-1 cm oolitic sand Southern Korean coastal waters none anodic biofilm microbial electrolysis cell fed with fermented wastewater deep sea mud soil or post-volcanic pyroclastic surface production…	none| none| none| none| none| Pseudovorticella strain guadeloupensis| none| none| none| none| none| none| none| none none| none| none| none| none| none|
ASV1848	99.209	KY254356	Sequenced from crayfish (Cambarus chasmodactylus) cuticle	none	Bacteria	Proteobacteria	Gammaproteobacteria	NA	NA	NA	NA	Sequenced from crayfish (Cambarus chasmodactylus) cuticle soil high mountain hot spring soil river biofilm groundwater Kellogg Biological Station (KBS)-LTER agricultural soil treatment 1 Baltic Sea - mesocosm surface coastal water soil or post-volcanic pyroclastic surface biofilm wastewater dripper soil soil of a tobacco plantation Baltic Sea redoxcline, 119 m depth Southern Korean coastal waters…	none| none none| none none| none none| none| none| none| none| none none| none| none| none| none| none| none| none|
ASV469	100	JX569114	Santa Monica Basin 763m	none	Bacteria	Proteobacteria	Gammaproteobacteria	NA	NA	NA	NA	Santa Monica Basin 763m sediment from the Kings Bay, Svalbard, Arctic sediment from the Kings Bay, Svalbard, Arctic endolithic community of Mono Island; collected March 11-14 deep seawater Coral tissue, mucus, and skeleton oxygen minimum zone of the tropical Mexican Pacific intertidal zone of the East China sea intertidal zone of the East China sea intertidal zone of the East China sea Gulf of Me…	none| none| none| none| none| Astrangia poculata| none| none| none| none| none| none| none| none| none| none| none| none| none| none|
ASV487	96.047	FJ753174	surface sediment from Nereis diversicolor bioturbated sediment, Canal Saint Antoine, Gulf of Fos	none	Bacteria	Proteobacteria	Gammaproteobacteria	NA	NA	NA	NA	surface sediment from Nereis diversicolor bioturbated sediment, Canal Saint Antoine, Gulf of Fos lesions from diseased bald sea urchin Paracentrotus lividus Southern Korean coastal waters Southern Korean coastal waters Southern Korean coastal waters oxygen minimum zone of the tropical Mexican Pacific surface coastal water none petroleum spot over marine sediments from figueiras beach biofilms sea…	none| none| none| none| none| none| none| Terpios hoshinota| none| none none| none| none| none| none| none| none| none| none| none|
ASV899	98.814	LC305886	soil	none	Bacteria	Proteobacteria	Gammaproteobacteria	NA	NA	NA	NA	soil soil of a tobacco plantation lake water soil lake water Southern Korean coastal waters Sequenced from crayfish (Cambarus chasmodactylus) cuticle Southern Korean coastal waters endolithic community of Mono Island; collected March 11-14 deep-sea sediment oil polluted marine microbial mat tropical urban freshwater lake water soil of a tobacco plantation gut intestinal flora soil or post-volcani…	none none| none| none none| none| none| none| none| none| none| none| none| none| olive flounder| Penaeus vannamei| none| none| none| none|
ASV538	100	EF215802	inert artificial surfaces submerged in marine water	none	Bacteria	Proteobacteria	Gammaproteobacteria	Oceanospirillales	Oceanospirillaceae	Spongiispira	Spongiispira_norvegica(AM117931)	inert artificial surfaces submerged in marine water inert artificial surfaces submerged in marine water carbon source enrichment experiment marine sediment from Cullercoats, Northumberland, United Kingdom used in the laboratory to culture Arenicola marina (lugworm) inert artificial surfaces submerged in marine water oxygen minimum zone in eastern South Pacific off Chile Gulf of Mexico seawater du…	none| none| none| none| none| none| none| none| none| none| none| none| none| none| none| none| none| none| none| none|
ASV590	100	MN826149	Rhizosphere of Chenopodium quinoa	none	Bacteria	Proteobacteria	Gammaproteobacteria	Pseudomonadales	Moraxellaceae	Acinetobacter	Acinetobacter_johnsonii(Z93440)	Rhizosphere of Chenopodium quinoa none Produced water from coal seam gas well Rhiszospheric soil of Hedysarum carnosum Surface seawater, Sea of Japan none rhizosphere soil soybean field soil sediment sediment sediment sediment sediment none none soil tomato soil rumen plant mangrove grass rhizosphere	none| none none| none| none| none Angelica sinensis Seedlings| none| none none none none none none none none none| camel none none|
ASV1875	100	MT505104	Brachycephalus pitanga tissue	none	Bacteria	Proteobacteria	Gammaproteobacteria	Pseudomonadales	Pseudomonadaceae	Pseudomonas	NA	Brachycephalus pitanga tissue none none none none pharmaceutical waste water pharmaceutical waste water oil-contaminated soil sediment sediment sediment sediment sediment sediment sediment sediment sediment sediment sediment sediment	none| none none none none none| none| none| none none none none none none none none none none none none
ASV253	100	MT505164	Brachycephalus pitanga tissue	none	Bacteria	Proteobacteria	Gammaproteobacteria	Pseudomonadales	Pseudomonadaceae	Pseudomonas	Pseudomonas_simiae(AJ936933)	Brachycephalus pitanga tissue fat-containing industrial wastewaters fat-containing industrial wastewaters fat-containing industrial wastewaters fat-containing industrial wastewaters onion onion onion onion onion onion plant none Pigeon pea rhizosphere soil none pseudostem of garlic pseudostem of garlic pseudostem of garlic pseudostem of garlic pseudostem of garlic	none| none| none| none| none| Allium cepa| Allium cepa| Allium cepa| Allium cepa| Allium cepa| Allium cepa| none none none| none Allium sativum| Allium sativum| Allium sativum| Allium sativum| Allium sativum|
ASV303	98.814	AB094900	subseafloor sediments from the Sea of Okhotsk	none	Bacteria	Proteobacteria	Gammaproteobacteria	Pseudomonadales	Pseudomonadales incertae sedis	Dasania	Dasania_marina(AY771747)	subseafloor sediments from the Sea of Okhotsk surface coastal water Southern Korean coastal waters Gulf of Mexico stable isotope probing incubations seawater from coral reef at 365 m depth, mid-Norwegian continental margin water from deep-sea coral reef off Norway 100m-depth layer of the eastern tropical North Pacific Ocean marine sediment Southern Korean coastal waters heavy SIP fraction G13T5.7…	none| none| none| none| none| none| none| none| none| none| none| none| none| none| none| none none none| none| none
ASV557	100	MT111592	spleen	Gadus chalcogrammus	Bacteria	Proteobacteria	Gammaproteobacteria	Vibrionales	Vibrionaceae	Aliivibrio	Aliivibrio_fischeri(X74702)	spleen intestine spleen kidney kidney intestine intestine spleen water kidney spleen spleen Coastal marine surface water none none none none marine sediments Antarctic sponge none none none none none none none none none none none none none none	Gadus chalcogrammus| Gadus chalcogrammus| Gadus chalcogrammus| Gadus chalcogrammus| Gadus chalcogrammus| Gadus chalcogrammus| Gadus chalcogrammus| Gadus chalcogrammus| Gadus chalcogrammus| Gadus chalcogrammus| Gadus chalcogrammus| Gadus chalcogrammus| none| none none none none none| none| none none none none none none none none none none none none none none
ASV67	100	MK544753	tomato soil	none	Bacteria	Proteobacteria	Gammaproteobacteria	Vibrionales	Vibrionaceae	Photobacterium	Photobacterium_iliopiscarium(AY643710)	tomato soil none marine sponge none none none none none none none none none none none none none none none none none	none| none Ancorina alata| none none none none none none none none none none none none none none none none none
ASV2	92.095	KT952762	fish gut	Acanthurus sohal	Bacteria	Proteobacteria	Gammaproteobacteria	Vibrionales	Vibrionaceae	Vibrio	NA	fish gut Coral Coral Soft coral seawater none none none none crustose coralline alga none none none none none none none none none none	Acanthurus sohal| none none none| none Brown algae| none none none none| none Rhabdastrella globostellata| Rhabdastrella globostellata| Petrosia sp.| Jaspis splendens| Jaspis splendens| Agelas nemoechinata| Agelas nemoechinata| none none
ASV403	91.845	KT952762	fish gut	Acanthurus sohal	Bacteria	Proteobacteria	Gammaproteobacteria	Vibrionales	Vibrionaceae	Vibrio	NA	fish gut Coral Coral Soft coral seawater none none none none crustose coralline alga none none none none none none none none none none	Acanthurus sohal| none none none| none Brown algae| none none none none| none Rhabdastrella globostellata| Rhabdastrella globostellata| Petrosia sp.| Jaspis splendens| Jaspis splendens| Agelas nemoechinata| Agelas nemoechinata| none none
ASV50	91.7	KF799575	gut	Ciona intestinalis	Bacteria	Proteobacteria	Gammaproteobacteria	Vibrionales	Vibrionaceae	Vibrio	NA	gut gut gut diatom particles gut near-shore marine water attached to zooplankton in York River marine sponge marine sponge marine sponge marine sponge marine sponge marine sponge marine sponge marine sponge marine sponge marine sponge marine sponge marine sponge marine sponge	Ciona intestinalis| Ciona intestinalis| Ciona intestinalis| none| Nephrops norvegicus| none| Acartia tonsa| Hymeniacidon perlevis| Hymeniacidon perlevis| Hymeniacidon perlevis| Hymeniacidon perlevis| Hymeniacidon perlevis| Hymeniacidon perlevis| Hymeniacidon perlevis| Hymeniacidon perlevis| Hymeniacidon perlevis| Hymeniacidon perlevis| Hymeniacidon perlevis| Hymeniacidon perlevis| Hymeniacidon pe…
ASV1259	96.838	KP920951	soil or post-volcanic pyroclastic surface	none	Bacteria	Proteobacteria	NA	NA	NA	NA	NA	soil or post-volcanic pyroclastic surface FACE soil sample soil lake water forest soil Sequenced from crayfish (Cambarus chasmodactylus) cuticle soil river biofilm soil or post-volcanic pyroclastic surface wastewater and groundwater Lake Taihu soil or post-volcanic pyroclastic surface river sediment freshwater microbialite freshwater microbialite soil of a tobacco plantation river biofilm freshwa…	none| none| none none| none| none| none none| none| none| none| none| none| none| none| none| none| none| none| none
ASV1007	100	MN823223	lab culture	Hydra oligactis tumor	Bacteria	Spirochaetes	Spirochaetia	Spirochaetales	Leptospiraceae	Turneriella	Turneriella_parva(AY293856)	lab culture Wastewater treatment system MEC anaerobic digester soil biofilm reactor under salinity stress soil wastewater and groundwater Anaerobic digestion soil anaerobic digestion reactor lake water Sequenced from crayfish (Cambarus chasmodactylus) cuticle Lake Taihu soil of a tobacco plantation river biofilm sediment from slow sand filtration (SSF) columns contaminated culture medium none con…	Hydra oligactis tumor| none| none none| none none| none none| none| none none| none| none| none| none| none| none| none| none none| none|
ASV368	100	MH728678	skin swab	Arctocephalus gazella	Bacteria	Verrucomicrobia	Verrucomicrobiae	Verrucomicrobiales	Rubritaleaceae	Rubritalea	Rubritalea_marina(DQ302104)	skin swab soil or post-volcanic pyroclastic surface gill tissue of specimen 33a surface seawater in the surrounding of bloom region collected at decline-bloom period surface of senescence-algae collected at decline-bloom period surface coastal water seawater; next to dolphin C macroalgal surface seawater none none macroalgal surface macroalgal surface activated sludge hepatopancreas fish food oys…	Arctocephalus gazella| none| Nierstraszella lineata| none| none| none| none| none| none Haliclona simulans| Porites compressa| none| none| none| Ligia pallasii| Scomber japonicus; Pacific mackerel; fish ID Mackrl1| none| Lubomirskia baicalensis| none| none|
ASV565	100	KX172380	Gulf of Mexico sediment	none	Bacteria	Verrucomicrobia	Verrucomicrobiae	Verrucomicrobiales	Rubritaleaceae	Rubritalea	Rubritalea_tangerina(AB297806)	Gulf of Mexico sediment deep-sea sediment Water above the Japan Trench deep seawater gut seawater seawater seawater seawater Yellow Sea intertidal beach surface seawater Saanich Inlet, 120 m depth bottom water in the Northern Bering Sea cold-water coral Lophelia pertusa, red variety ocean water ocean water none none deep-sea octacoral gut surface (~5m) water samples filtered on 0.22 micron filter…	none| none| none| none| Ciona intestinalis| none none none none none| none| none| none| none| none| Haliclona sp.| Haliclona sp.| none| Ciona intestinalis| none|
ASV120	99.209	KU224223	freshwater biofilm	none	Bacteria	Verrucomicrobia	Verrucomicrobiae	Verrucomicrobiales	Verrucomicrobiaceae	NA	NA	freshwater biofilm Sequenced from crayfish (Cambarus chasmodactylus) cuticle river biofilm Sequenced from crayfish (Cambarus chasmodactylus) cuticle river biofilm river sediment Sequenced from crayfish (Cambarus chasmodactylus) cuticle river biofilm wastewater and groundwater anaerobic digestion reactor soil of a tobacco plantation soil of a tobacco plantation river sediment activated sludge Part…	none| none| none| none| none| none| none| none| none| none| none| none| none| none| none| none| none| none| none none|
ASV394	90.4	KY277971	Southern Korean coastal waters	none	Bacteria	Verrucomicrobia	Verrucomicrobiae	Verrucomicrobiales	Verrucomicrobiaceae	NA	NA	Southern Korean coastal waters fermenting enset intestine of small abalone surface coastal water Southern Korean coastal waters microbial mat King George Island, Antarctica endolithic community of Mono Island; collected March 11-14 heat exchange system using biocides to inhibit biofilm formation sediment sediment Southern Korean coastal waters rice straw anaerobic digester rice straw anaerobic di…	none| none| Haliotis diversicolor| none| none| none| none| none| none none none| none| none| none| none| none| none| Haloxylon| none| none|
ASV331	93.664	KT815132	Svalbard: Adventfjorden	none	NA	NA	NA	NA	NA	NA	NA	Svalbard: Adventfjorden seawater Mulgol pond permanently anoxic deep-sea basin seawater Saanich Inlet, micro-oxic marine water column, 120 m depth Saanich Inlet, anoxic marine water column, 200 m depth micro-oxic water column sample, Cariaco Basin, Caribbean Sea seawater none none none none none oxygenated water column sample, Cariaco Basin, Caribbean Sea none seawater none surface water sample s…	none| none none| none| none none| none| none| none none none none none none none| none none none none| none|

## Sheet: STable 5 shared
ASV ID	%ID	Best Hit Accession	Best Hit Source	Best Hit Host	Kingdom	Phylum	Class	Order	Family	Genus	Species	Top 20 hit Sources	Top 20 hit Hosts
ASV26	100	MN308177	marine aquaculture water	none	Archaea	Thaumarchaeota	-	Nitrosopumilales	Nitrosopumilaceae	Nitrosopumilus	Nitrosopumilus_maritimus(JQ346765)	marine aquaculture water Marine water column Marine water column Southern Korean coastal waters oxygen minimum zone of the tropical Mexican Pacific reef water seawater; Yangshan port seawater; Yangshan port seawater; Yangshan port seawater; Yangshan port seawater; Yangshan port seawater; Yangshan port seawater; Yangshan port seawater; Yangshan port seawater; Yangshan port seawater; Yangshan port …	none| none| none| none| none| none| none| none| none| none| none| none| none| none| none| none| none| none| none| none|
ASV32	100	MG238502	sea water	none	Archaea	Thaumarchaeota	-	Nitrosopumilales	Nitrosopumilaceae	Nitrosopumilus	Nitrosopumilus_maritimus(JQ346765)	sea water ocean water seawater seawater South Atlantic seawater 250m depth South Atlantic seawater 25m, 130m, 250m depth South Atlantic seawater 10m, 25m, 100m, 130m, 250m depth South Atlantic seawater 25m, 100m, 130m, 250m depth South Atlantic seawater 10m, 25m, 130m, 250m depth South Atlantic seawater 130m, 250m depth South Atlantic seawater 25m, 100m, 130m, 250m depth South Atlantic seawater 1…	none| none| none none none| none| none| none| none| none| none| none| none| none| none| none| none| none| none| none|
ASV41	100	MG012928	seawater	none	Archaea	Thaumarchaeota	-	Nitrosopumilales	Nitrosopumilaceae	Nitrosopumilus	Nitrosopumilus_maritimus(JQ346765)	seawater seawater station 6 surface water ocean water marine sample, Saanich Inlet, Station S3, 120m depth ocean water marine sample, Saanich Inlet, Station S3, 100m depth ocean water marine sample, Saanich Inlet, Station S3, 100m depth ocean water marine sample, Saanich Inlet, Station S3, 100m depth ocean water marine sample, Saanich Inlet, Station S3, 100m depth ocean water marine sample, Saani…	none none none| none| none| none| none| none| none| none| none| none| none| none| none| none| none| none| none| none|
ASV53	100	MH915526	Coral tissue, mucus, and skeleton	Astrangia poculata	Archaea	Thaumarchaeota	-	Nitrosopumilales	Nitrosopumilaceae	Nitrosopumilus	Nitrosopumilus_maritimus(JQ346765)	Coral tissue, mucus, and skeleton marine sediment Deep sea sediment Deep sea sediment Deep sea sediment Deep sea sediment Deep sea sediment Deep sea sediment Deep sea sediment Deep sea sediment Deep sea sediment seamount sediment basin Wagner basin Wagner Aarhus Bay Site M5, 1-50 cm depth seawater wastewater and groundwater Station P10 Fe(II)_rich hydrothermal vent from Southern Tyrrhenian Sea De…	Astrangia poculata| none| none| none| none| none| none| none| none| none| none| none| none| none| none| none none| none| none| none|
ASV65	100	MG876292	oxygen minimum zone of the tropical Mexican Pacific	none	Archaea	Thaumarchaeota	-	Nitrosopumilales	Nitrosopumilaceae	Nitrosopumilus	Nitrosopumilus_maritimus(JQ346765)	oxygen minimum zone of the tropical Mexican Pacific South Atlantic seawater 25m, 100m, 130m, 250m depth South Atlantic seawater 130m, 250m depth South Atlantic seawater 10m, 25m, 100m, 130m, 250m depth South Atlantic seawater 25m, 100m, 130m, 250m depth South Atlantic seawater 10m, 25m, 100m, 130m, 250m depth South Atlantic seawater 25m, 250m depth South Atlantic seawater 130m, 250m depth South A…	none| none| none| none| none| none| none| none| none| none| none| none| none| none| none| none| none| none| none| none|
ASV220	100	KY194336	ocean water	none	Archaea	Thaumarchaeota	-	Nitrosopumilales	Nitrosopumilaceae	Nitrosopumilus	Nitrosopumilus_maritimus(JQ346765)	ocean water South Atlantic seawater 130m, 250m depth South Atlantic seawater 25m, 100m, 130m, 250m depth South Atlantic seawater 10m, 25m, 130m, 250m depth ocean water Orca Basin South hypersaline sediment Orca Basin North hypersaline sediment Orca Basin South hypersaline sediment South Atlantic seawater and Lake Lugano Suruga Bay, station 5, seawater sea water sea water sea water sea water Ionia…	none| none| none| none| none| none| none| none| none| none| none| none| none| none| none| none| none| none| none| none|
ASV84	100	LC018967	Adriatic surface seawater	none	Bacteria	Actinobacteria	Actinobacteria	Actinomycetales	Microbacteriaceae	Rhodoluna	Aquiluna_rubra(NR_125489.1)	Adriatic surface seawater Adriatic surface seawater Adriatic surface seawater Adriatic surface seawater Adriatic surface seawater Adriatic surface seawater Adriatic surface seawater Adriatic surface seawater Adriatic surface seawater Adriatic surface seawater Adriatic surface seawater Adriatic surface seawater Adriatic surface seawater Adriatic surface seawater Adriatic surface seawater Adriatic …	none| none| none| none| none| none| none| none| none| none| none| none| none| none| none| none| none| none| none| none|
ASV132	99.603	KX178343	Baltic Sea - mesocosm	none	Bacteria	Bacteroidetes	Bacteroidia	Bacteroidales	NA	NA	NA	Baltic Sea - mesocosm surface coastal water chlrophyll maxima (~30m) water samples filtered on 0.22 micron filter paper; derived from the Southern ocean iron fertilization experiment (LOHAFEX) seawater; next to dolphin E Southern Korean coastal waters coastal surface Mediterranean waters coastal surface Mediterranean waters coastal surface Mediterranean waters coastal surface Mediterranean waters…	none| none| none| none| none| none| none| none| none| none| none| none| none| none| none| none| none| none| none| none|
ASV254	100	KX936529	CALCOFI Line 67-155 depth of 5m size fraction 3.0-20 um	none	Bacteria	Bacteroidetes	Flavobacteriia	Flavobacteriales	Cryomorphaceae	NA	NA	CALCOFI Line 67-155 depth of 5m size fraction 3.0-20 um CALCOFI Line 67-155 depth of 5m size fraction 3.0-20 um CALCOFI Line 67-155 depth of 86m size fraction 3.0-20 um Gulf of Maine (HNA bacterioplankton fraction) PCR-derived sequence from deep-sea water at a depth of 2,940 m at station N2 PCR-derived sequence from deep-sea water at a depth of 5,720 m at station R ocean water collected from the …	none| none| none| none| none| none| none| none| none| none| none| none none none| none| none| none| none| none none|
ASV24	100	MH075060	seawater, -55	none	Bacteria	Bacteroidetes	Flavobacteriia	Flavobacteriales	Flavobacteriaceae	NA	NA	seawater, -55 seawater, -20 seawater, -20 seawater, -20 seawater, -20 CALCOFI Line 67-70 depth of 10m size fraction 0.1-0.8 um CALCOFI Line 67-70 depth of 10m size fraction 0.1-0.8 um CALCOFI Line 67-70 depth of 10m size fraction 0.1-0.8 um CALCOFI Line 67-70 depth of 10m size fraction 0.1-0.8 um CALCOFI Line 67-70 depth of 10m size fraction 0.1-0.8 um CALCOFI Line 67-H3 depth of 5m size fraction…	none| none| none| none| none| none| none| none| none| none| none| none| none| none| none| none| none| none| none| none|
ASV33	100	KX934617	CALCOFI Line 67-H3 depth of 5m size fraction 0.1-0.8 um	none	Bacteria	Bacteroidetes	Flavobacteriia	Flavobacteriales	Flavobacteriaceae	NA	NA	CALCOFI Line 67-H3 depth of 5m size fraction 0.1-0.8 um CALCOFI Line 67-H3 depth of 5m size fraction 0.1-0.8 um CALCOFI Line 67-H3 depth of 5m size fraction 0.1-0.8 um CALCOFI Line 67-70 depth of 10m size fraction 0.8-3.0 um CALCOFI Line 67-70 depth of 10m size fraction 0.8-3.0 um CALCOFI Line 67-70 depth of 10m size fraction 0.8-3.0 um CALCOFI Line 67-70 depth of 10m size fraction 0.8-3.0 um CAL…	none| none| none| none| none| none| none| none| none| none| none| none| none| none| none| none| none| none| none| none|
ASV52	100	KX936542	CALCOFI Line 67-70 depth of 10m size fraction 0.1-0.8 um	none	Bacteria	Bacteroidetes	Flavobacteriia	Flavobacteriales	Flavobacteriaceae	NA	NA	CALCOFI Line 67-70 depth of 10m size fraction 0.1-0.8 um CALCOFI Line 67-70 depth of 10m size fraction 3.0-20 um CALCOFI Line 67-H3 depth of 5m size fraction 0.8-3.0 um CALCOFI Line 67-155 depth of 5m size fraction 0.1-0.8 um CALCOFI Line 67-70 depth of 10m size fraction 0.1-0.8 um 0.8 micron prefiltered seawater from 5 m depth from the Chilean upwelling in the South Pacific Ocean 0.8 micron pref…	none| none| none| none| none| none| none| none| none Crambe crambe| none| none| none| none| none| none| none| none| none| none|
ASV87	100	MG736934	seawater	none	Bacteria	Bacteroidetes	Flavobacteriia	Flavobacteriales	Flavobacteriaceae	NA	NA	seawater 0.8 micron prefiltered seawater from 5 m depth from the Chilean upwelling in the South Pacific Ocean seawater; next to dolphin U seawater; next to dolphin O seawater; next to dolphin C seawater; next to dolphin C Spring_source_water sea water CALCOFI Line 67-H3 depth of 5m size fraction 0.1-0.8 um CALCOFI Line 67-70 depth of 10m size fraction 0.8-3.0 um surface seawaters from the East Ch…	none none| none| none| none| none| none none| none| none| none| none| none| none| none| none| none| none| none| none|
ASV97	100	KX172941	Gulf of Mexico sediment	none	Bacteria	Bacteroidetes	Flavobacteriia	Flavobacteriales	Flavobacteriaceae	NA	NA	Gulf of Mexico sediment Gulf of Mexico sediment CALCOFI Line 67-70 depth of 10m size fraction 3.0-20 um coastal surface Mediterranean waters hydrothermal vent biofilm surface (~5m) water samples filtered on 0.22 micron filter paper; derived from the Southern ocean iron fertilization experiment (LOHAFEX) Northern Adriatic Sea: Gulf of Trieste, coastal seawater sample 10m depth East Pacific Rise Ea…	none| none| none| none| none| none| none| none| none| none none| none none none| none| none| none| none| none| none|
ASV125	100	LR595393	Spring_source_water	none	Bacteria	Bacteroidetes	Flavobacteriia	Flavobacteriales	Flavobacteriaceae	NA	NA	Spring_source_water sea water CALCOFI Line 67-H3 depth of 5m size fraction 0.1-0.8 um CALCOFI Line 67-70 depth of 10m size fraction 0.8-3.0 um surface seawaters from the East China sea soil or post-volcanic pyroclastic surface sea water seawater; next to dolphin Y seawater; next to dolphin Y seawater; next to dolphin Y seawater; next to dolphin U seawater; next to dolphin U seawater; next to dolp…	none none| none| none| none| none| none| none| none| none| none| none| none| none| none| none| none| none| none| none|
ASV520	100	MK168046	sediment	none	Bacteria	Bacteroidetes	Flavobacteriia	Flavobacteriales	Flavobacteriaceae	Polaribacter	NA	sediment tundra soil Sea ice Sea ice Sea ice Sea ice none none none SAGs from J2669-B1 marine sediment marine sediment sea ice Helgoland Kabeltonne Helgoland Kabeltonne nitracline marine bulk water marine bulk water marine bulk water marine bulk water marine bulk water marine bulk water marine bulk water marine bulk water marine bulk water	none none| none| none| none| none| none none none none| none| none| none| none| none| none none| none| none| none| none| none| none| none| none|
ASV57	100	CP047026	beach	brown algae	Bacteria	Bacteroidetes	Flavobacteriia	Flavobacteriales	Flavobacteriaceae	Polaribacter	Polaribacter_sejongensis(HQ853596)	beach beach beach beach beach Antarctic Antarctic Antarctic seawater seawater seawater none none CALCOFI Line 67-H3 depth of 5m size fraction 0.1-0.8 um CALCOFI Line 67-H3 depth of 5m size fraction 0.1-0.8 um CALCOFI Line 67-H3 depth of 5m size fraction 0.1-0.8 um CALCOFI Line 67-H3 depth of 5m size fraction 0.1-0.8 um CALCOFI Line 67-H3 depth of 5m size fraction 3.0-20 um CALCOFI Line 67-H3 dept…	brown algae| brown algae| brown algae| brown algae| brown algae| none none none none none none none none none| none| none| none| none| none| none| none| none| none| none|
ASV63	100	MG580725	Mariana trench	none	Bacteria	Bacteroidetes	Flavobacteriia	Flavobacteriales	Flavobacteriaceae	Ulvibacter	Altibacter_lentus(NR_126240.1)	Mariana trench seawater, -20 CALCOFI Line 67-H3 depth of 5m size fraction 0.1-0.8 um CALCOFI Line 67-H3 depth of 5m size fraction 3.0-20 um CALCOFI Line 67-H3 depth of 5m size fraction 3.0-20 um CALCOFI Line 67-H3 depth of 5m size fraction 3.0-20 um CALCOFI Line 67-70 depth of 10m size fraction 3.0-20 um surface seawaters from the East China sea Water above the Japan Trench 0.8 micron prefiltered…	none| none| none| none| none| none| none| none| none| none| none| none| none| none| none| none none| none| none| none|
ASV60	100	KX934319	CALCOFI Line 67-H3 depth of 5m size fraction 3.0-20 um	none	Bacteria	Bacteroidetes	Flavobacteriia	Flavobacteriales	Flavobacteriaceae	Ulvibacter	NA	CALCOFI Line 67-H3 depth of 5m size fraction 3.0-20 um CALCOFI Line 67-H3 depth of 5m size fraction 3.0-20 um CALCOFI Line 67-H3 depth of 5m size fraction 3.0-20 um CALCOFI Line 67-H3 depth of 5m size fraction 3.0-20 um CALCOFI Line 67-H3 depth of 5m size fraction 3.0-20 um gut 100m depth water samples filtered on 0.22 micron filter paper; derived from the Southern ocean iron fertilization experi…	none| none| none| none| none| Ciona intestinalis| none| none| none| none| none| none| none| none| none| none| none| none| none none|
ASV140	100	KP929406	soil or post-volcanic pyroclastic surface	none	Bacteria	Bacteroidetes	NA	NA	NA	NA	NA	soil or post-volcanic pyroclastic surface seawater; next to dolphin K Saanich Inlet, 100 m depth Saanich Inlet, 120 m depth Synechococcus bloom from Scripps Pier 5m depth seawater in western subarctic Pacific seawater; next to dolphin O marine bulk water marine bulk water marine bulk water marine bulk water marine bulk water marine bulk water subsurface observatory mineral chip surface coastal se…	none| none| none| none| none| none| none| none| none| none| none| none| none| none| none| none| none| none| none| none|
ASV69	100	KX936702	CALCOFI Line 67-H3 depth of 5m size fraction 3.0-20 um	none	Bacteria	Bacteroidetes	Sphingobacteriia	Sphingobacteriales	Saprospiraceae	NA	NA	CALCOFI Line 67-H3 depth of 5m size fraction 3.0-20 um CALCOFI Line 67-H3 depth of 5m size fraction 3.0-20 um East Greenland Current (station 3) of the Boreal Polar region soil or post-volcanic pyroclastic surface ocean acidification experiment ocean acidification experiment ocean acidification experiment ocean acidification experiment ocean acidification experiment ocean acidification experiment…	none| none| none| none| none| none| none| none| none| none| none| none| none| none| none| none none none none none|
ASV30	100	MK372941	none	none	Bacteria	Cyanobacteria/Chloroplast	Chloroplast	-	Chloroplast	Bacillariophyta	Thalassiosira_pseudonana(EF067921)	none none none none none none none none none none none none none none none none none none none Spring_source_water seawater	none none Elphidium oceanense| Elphidium oceanense| Elphidium oceanense| Elphidium oceanense| Elphidium oceanense| Elphidium oceanense| Elphidium oceanense| Elphidium oceanense| Elphidium oceanense| Elphidium oceanense| Elphidium oceanense| Elphidium oceanense| Elphidium oceanense| Elphidium oceanense| Elphidium oceanense| Elphidium oceanense| Elphidium oceanense| none none
ASV209	100	KX937565	CALCOFI Line 67-155 depth of 86m size fraction 3.0-20 um	none	Bacteria	Cyanobacteria/Chloroplast	Cyanobacteria	-	NA	NA	NA	CALCOFI Line 67-155 depth of 86m size fraction 3.0-20 um CALCOFI Line 67-155 depth of 86m size fraction 3.0-20 um CALCOFI Line 67-155 depth of 86m size fraction 3.0-20 um CALCOFI Line 67-155 depth of 86m size fraction 3.0-20 um Line P Station P8 depth of 10m Line P Station P8 depth of 10m Line P Station P8 depth of 10m Line P Station P8 depth of 10m Northeast subarctic Pacific Ocean, Station P26,…	none| none| none| none| none| none| none| none| none| none| none| none| none| none| none| none| none| none| none| none|
ASV473	100	GU317714	deep-sea ocean (700-800 depth from sea surface)	none	Bacteria	Lentisphaerae	Lentisphaeria	Lentisphaerales	Lentisphaeraceae	Lentisphaera	Lentisphaera_araneosa(AY390428)	deep-sea ocean (700-800 depth from sea surface) deep-sea ocean (700-800 depth from sea surface) Southern Korean coastal waters marine microbial mat none Gulf of Mexico Black Sea, potential density 15.81 coastal sediment brackish water from anoxic fjord Nitinat Lake at depth 50 none none Black Sea sample, central gyre, density sigma theta 15.6 (53m) surface coastal water deep seawater water Black …	none| none| none| none| none none| none| none| none| none none none| none| none| none none| none| none none| none|
ASV58	100	KX371559	seawater	none	Bacteria	Marinimicrobia	-	-	-	Marinimicrobia genera incertae sedis	uncultured_eubacterium(U41450)	seawater Saanich Inlet, Station S3, 125m depth Saanich Inlet, 10 m depth Saanich Inlet, 10 m depth Saanich Inlet, 10 m depth Saanich Inlet, 10 m depth Saanich Inlet, 10 m depth surface coastal water CALCOFI Line 67-H3 depth of 5m size fraction 0.1-0.8 um CALCOFI Line 67-H3 depth of 5m size fraction 0.1-0.8 um surface seawater, Puget Sound Northeast subarctic Pacific Ocean, Station P26, 10m depth …	none none| none| none| none| none| none| none| none| none| none| none| none| none| none| none| none| none| none| none|
ASV79	100	JF488527	Gulf of Maine (HNA bacterioplankton fraction)	none	Bacteria	Marinimicrobia	-	-	-	Marinimicrobia genera incertae sedis	uncultured_eubacterium(U41450)	Gulf of Maine (HNA bacterioplankton fraction) Line P Station P8 depth of 10m Line P Station P8 depth of 10m Saanich Inlet, 100 m depth Saanich Inlet, 100 m depth surface coastal water Saanich Inlet, 100 m depth Saanich Inlet, 10 m depth Saanich Inlet, 10 m depth none none Saanich Inlet, 10 m depth Saanich Inlet, 10 m depth Northeast subarctic Pacific Ocean, Station P26, 10m depth bacterioplankton…	none| none| none| none| none| none| none| none| none| none none none| none| none| none| none| none| none| none| none|
ASV6	100	KY275534	Southern Korean coastal waters	none	Bacteria	NA	NA	NA	NA	NA	NA	Southern Korean coastal waters sea water ocean water seawater seawater seawater CALCOFI Line 67-155 depth of 86m size fraction 0.1-0.8 um CALCOFI Line 67-70 depth of 10m size fraction 0.1-0.8 um CALCOFI Line 67-70 depth of 10m size fraction 0.1-0.8 um CALCOFI Line 67-155 depth of 86m size fraction 0.1-0.8 um CALCOFI Line 67-155 depth of 86m size fraction 0.1-0.8 um CALCOFI Line 67-155 depth of 86…	none| none| none| none none none none| none| none| none| none| none| none| none| none| none| none| none| none| none|
ASV44	100	KX934684	CALCOFI Line 67-H3 depth of 5m size fraction 0.1-0.8 um	none	Bacteria	NA	NA	NA	NA	NA	NA	CALCOFI Line 67-H3 depth of 5m size fraction 0.1-0.8 um CALCOFI Line 67-H3 depth of 5m size fraction 0.1-0.8 um CALCOFI Line 67-H3 depth of 5m size fraction 0.8-3.0 um CALCOFI Line 67-H3 depth of 5m size fraction 0.8-3.0 um CALCOFI Line 67-H3 depth of 5m size fraction 0.8-3.0 um CALCOFI Line 67-H3 depth of 5m size fraction 3.0-20 um CALCOFI Line 67-155 depth of 86m size fraction 0.8-3.0 um CALCOF…	none| none| none| none| none| none| none| none| none| none| none| none| none| none| none| none| none| none| none| none|
ASV46	99.605	EF459993	Baltic Sea sediment, red-ox depth -64 mV, active community member (reverse-transcribed rRNA)	none	Bacteria	NA	NA	NA	NA	NA	NA	Baltic Sea sediment, red-ox depth -64 mV, active community member (reverse-transcribed rRNA) surface coastal water Southern Korean coastal waters reverse osmosis membrane from a desalination plant reverse osmosis membrane from a desalination plant coastal sediment Water above the Japan Trench freshwater microbialite surface coastal water surface coastal water freshwater microbialite freshwater mi…	none| none| none| none| none| none| none| none| none| none| none| none| none| none| none| none| none| none| none| none
ASV129	100	GU145448	Black Sea, potential density 15.81	none	Bacteria	NA	NA	NA	NA	NA	NA	Black Sea, potential density 15.81 300m depth water samples filtered on 0.22 micron filter paper; derived from the Southern ocean iron fertilization experiment (LOHAFEX) marine marine oxygen minimum zone in eastern South Pacific off Chile sea water sea water Water above the Japan Trench Black Sea, potential density 15.7 deep-sea octacoral deep-sea octacoral deep-sea octacoral sea water Gulf of Me…	none| none| none none none| none| none| none| none| none| none| none| none| none| none| none| none| none| none| none|
ASV145	100	NC_042489	none	none	Bacteria	NA	NA	NA	NA	NA	NA	none none ocean water CALCOFI Line 67-70 depth of 10m size fraction 0.8-3.0 um CALCOFI Line 67-70 depth of 10m size fraction 3.0-20 um CALCOFI Line 67-70 depth of 10m size fraction 0.8-3.0 um CALCOFI Line 67-70 depth of 10m size fraction 3.0-20 um CALCOFI Line 67-70 depth of 10m size fraction 0.8-3.0 um CALCOFI Line 67-70 depth of 10m size fraction 0.8-3.0 um CALCOFI Line 67-70 depth of 10m size …	none none none| none| none| none| none| none| none| none| none| none| none| none| none| none| none| none| none| none|
ASV199	100	KF786984	Gulf of Mexico oil sheen	none	Bacteria	NA	NA	NA	NA	NA	NA	Gulf of Mexico oil sheen Gulf of Mexico oil sheen surface water in the northern Bering Sea Gulf of Mexico oil sheen ocean water seawater oxygen minimum zone of the tropical Mexican Pacific Orca Basin South hypersaline sediment Gulf of Mexico oil sheen Gulf of Mexico oil sheen Gulf of Mexico oil sheen Gulf of Mexico oil sheen Gulf of Mexico oil sheen South China Sea Gulf of Mexico oil sheen ocean …	none| none| none| none| none| none none| none| none| none| none| none| none| none| none| none| none| none| none| none|
ASV798	100	MK922345	none	none	Bacteria	NA	NA	NA	NA	NA	NA	none seawater; next to dolphin I seawater; next to dolphin I coastal bacterioplankton sample of Plum Island Sound Estuary ocean water ocean water ocean water Seawater in East China Sea filtered surface sea water in South Pacific Ocean Northeast subarctic Pacific Ocean, Station P26, 10m depth filtered surface sea water in South Pacific Ocean South China Sea South China Sea marine coastal water sur…	none none| none| none| none| none| none| none| none| none| none| none| none| none| none| none| none| none| ommastrephid squid| none|
ASV256	100	KM277161	seawater	none	Bacteria	Planctomycetes	Phycisphaerae	Phycisphaerales	Phycisphaeraceae	Phycisphaera	NA	seawater surface seawater samples from China offshore waters and South China Sea marine surface water sample surface water marine Baltic Sea wintertime surface water water sample, 270m depth ocean water Baltic Sea - mesocosm surface coastal water marine northern Bay of Biscay, pelagic, particle-associated seawater Southern Korean coastal waters Arabian Sea-Open ocean region-Cochin Transect (500-1…	none none| none| none| none none| none| none| none| none| none none| none none| none| none| none| none| none| none|
ASV55	100	LC087658	Water above the Japan Trench	none	Bacteria	Planctomycetes	Planctomycetia	Planctomycetales	Planctomycetaceae	Blastopirellula	NA	Water above the Japan Trench soil or post-volcanic pyroclastic surface Ocean drilling core sample seawater; next to dolphin Y seawater; next to dolphin W seawater; next to dolphin H seawater; next to dolphin G seawater; next to dolphin G fish food fish food fish food surface seawater, Puget Sound deep-sea ocean (700-800 depth from sea surface) deep-sea ocean (700-800 depth from sea surface) cold-…	none| none| none| none| none| none| none| none| Clupea pallasii; Pacific herring; fish ID Herring| Clupea pallasii; Pacific herring; fish ID Herring| Clupea pallasii; Pacific herring; fish ID Herring| none| none| none| none| Haliclona cf. Gellius sp. (marine sponge)| none| none none none
ASV90	100	LC087656	Water above the Japan Trench	none	Bacteria	Planctomycetes	Planctomycetia	Planctomycetales	Planctomycetaceae	NA	NA	Water above the Japan Trench Northern Adriatic Sea: Gulf of Trieste, coastal seawater sample 10m depth Northern Adriatic Sea: Gulf of Trieste, marine snow sample, 7m depth Northern Adriatic Sea: Gulf of Trieste, marine snow sample, 7m depth methane microcosm seawater marine marine Northeast subarctic Pacific Ocean, Station P26, 500m depth 3 micron prefiltered seawater from surface water at statio…	none| none| none| none| none| none none none none| none| none| none| none| none| none| none| none| none| none| none
ASV8	100	MT464973	Wild tropical marine sponge	Aaptos aaptos	Bacteria	Proteobacteria	Alphaproteobacteria	-	SAR11	Candidatus Pelagibacter	Pelagibacter_ubique(CP000084)	Wild tropical marine sponge Wild tropical marine sponge Wild tropical marine sponge none Subarctic North Pacific seawater seawater Coral tissue, mucus, and skeleton Coral tissue, mucus, and skeleton Coral tissue, mucus, and skeleton Coral tissue, mucus, and skeleton Coral tissue, mucus, and skeleton Spring_source_water Spring_source_water floodplain lake water seawater oxygen minimum zone of the …	Aaptos aaptos| Xestospongia muta| Aaptos aaptos| none none| none Astrangia poculata| Astrangia poculata| Astrangia poculata| Astrangia poculata| Astrangia poculata| none none none| none none| none| none| none| none|
ASV11	100	MK175764	Coral tissue, mucus, and skeleton	Astrangia poculata	Bacteria	Proteobacteria	Alphaproteobacteria	-	SAR11	Candidatus Pelagibacter	Pelagibacter_ubique(CP000084)	Coral tissue, mucus, and skeleton Coral tissue, mucus, and skeleton Southern Korean coastal waters The periderm part of Astragalus membranaceus or Astragalus membranaceus var. mongolicus plant roots seawater, -76 seawater, -50.4 seawater, -50.4 seawater, -50.6 seawater, -50.6 seawater, -21.2 seawater, -21.2 seawater, -21.2 seawater, -21.2 seawater, -21.2 seawater, -71.6 seawater, -71.6 seawater, …	Astrangia poculata| Astrangia poculata| none| none| none| none| none| none| none| none| none| none| none| none| none| none| none| none| none| none|
ASV77	100	MH077327	seawater, -76	none	Bacteria	Proteobacteria	Alphaproteobacteria	-	SAR11	Candidatus Pelagibacter	Pelagibacter_ubique(CP000084)	seawater, -76 seawater, -50.4 seawater, -50.6 seawater, -50.6 seawater, -21.2 seawater, -21.2 seawater, -71.6 seawater, -71.6 seawater, -71.6 seawater, -71.6 seawater, -71.6 seawater, -99.7 seawater, -99.7 seawater, -99.7 seawater, -89.9 seawater, -89.9 seawater, -57.7 seawater, -57.7 seawater, -119 seawater, -119	none| none| none| none| none| none| none| none| none| none| none| none| none| none| none| none| none| none| none| none|
ASV122	100	GU557059	none	none	Bacteria	Proteobacteria	Alphaproteobacteria	-	SAR11	Candidatus Pelagibacter	Pelagibacter_ubique(CP000084)	none sea water surface (~5m) water samples filtered on 0.22 micron filter paper; derived from the Southern ocean iron fertilization experiment (LOHAFEX) water brakish region of a coastal marine water column ocean acidification experiment surface coastal North Sea water marine bulk water Line P Station P8 depth of 10m Antarctic sea water collected from 5m Antarctic sea water collected from 5m Anta…	none none| none| none none| none| none| none| none| none| none| none| none| none| none| none| none| none| none| none|
ASV1	90.514	KY281508	Southern Korean coastal waters	none	Bacteria	Proteobacteria	Alphaproteobacteria	NA	NA	NA	NA	Southern Korean coastal waters Siboglinum sp. specimen 2 from Darwin mud volcano none none Southern Korean coastal waters none soil accessory nidamental gland spleen spleen spleen spleen spleen spleen none spleen liver none none none	none| none| Ixodes holocyclus| Ixodes holocyclus| none| Hyalomma asiaticum| none Sepiella maindroni (cuttlefish)| Vulpes vulpes (red fox)| Vulpes vulpes (red fox)| Vulpes vulpes (red fox)| Vulpes vulpes (red fox)| Vulpes vulpes (red fox)| Vulpes vulpes| Canis lupus familiaris| Vulpes vulpes| Nyctereutes procyonoides (raccoon dog)| Meles meles| none Hyalomma asiaticum|
ASV14	100	MT464819	Wild tropical marine sponge	Xestospongia muta	Bacteria	Proteobacteria	Alphaproteobacteria	NA	NA	NA	NA	Wild tropical marine sponge Southern Korean coastal waters oxygen minimum zone of the tropical Mexican Pacific The periderm part of Astragalus membranaceus or Astragalus membranaceus var. mongolicus plant roots seawater, -50.6 seawater, -21.2 seawater, -8 seawater, -8 seawater, -5 marine water marine water marine water marine water marine water marine water marine water ocean water CALCOFI Line 6…	Xestospongia muta| none| none| none| none| none| none| none| none| none| none| none| none| none| none| none| none| none| none| none|
ASV19	100	MN145788	seawater	none	Bacteria	Proteobacteria	Alphaproteobacteria	NA	NA	NA	NA	seawater Southern Korean coastal waters seawater, -100 seawater, -71.6 seawater, -8 seawater, -8 seawater, -14 seawater, -14 seawater, -14 seawater, -14 seawater, -14 seawater, -14 seawater, -14 seawater, -14 seawater, -112 seawater, -14 seawater, -14 seawater, -14 seawater, -14 seawater, -20	none none| none| none| none| none| none| none| none| none| none| none| none| none| none| none| none| none| none| none|
ASV61	100	LR595471	Spring_source_water	none	Bacteria	Proteobacteria	Alphaproteobacteria	NA	NA	NA	NA	Spring_source_water corrosion biofilm 21m depth, Northern Adriatic Sea, NE Mediterranean marine bulk water Gulf of Maine (CTC bacterioplankton fraction) seawater, 2 m depth sediment from the Kings Bay, Svalbard, Arctic coastal bacterioplankton sample of Plum Island Sound Estuary Baltic Sea - mesocosm surface coastal water brakish region of a coastal marine water column station K2S, 10m depth seaw…	none none| none| none| none| none| none| none| none| none| none| none| none| none| none| none none| none| none| none|
ASV68	100	MH076974	seawater, -21.2	none	Bacteria	Proteobacteria	Alphaproteobacteria	NA	NA	NA	NA	seawater, -21.2 seawater, -20 free-living bacterial community in surface seawater CALCOFI Line 67-70 depth of 10m size fraction 0.1-0.8 um seawater water, 20 m depth, The Big Lake, Mljet, southern Adriatic Sea, NE Mediterranean; September 2011 seawater; next to dolphin Y seawater; next to dolphin Y seawater; next to dolphin W seawater; next to dolphin U seawater; next to dolphin U seawater; next …	none| none| none| none| none none| none| none| none| none| none| none| none| none| none| none| none| none| none| none|
ASV94	100	KX935784	CALCOFI Line 67-70 depth of 10m size fraction 0.1-0.8 um	none	Bacteria	Proteobacteria	Alphaproteobacteria	NA	NA	NA	NA	CALCOFI Line 67-70 depth of 10m size fraction 0.1-0.8 um CALCOFI Line 67-70 depth of 10m size fraction 0.1-0.8 um CALCOFI Line 67-70 depth of 10m size fraction 0.1-0.8 um CALCOFI Line 67-70 depth of 10m size fraction 0.1-0.8 um CALCOFI Line 67-70 depth of 10m size fraction 3.0-20 um CALCOFI Line 67-70 depth of 10m size fraction 3.0-20 um 3 micron prefiltered and 0.2 micron filtered seawater from …	none| none| none| none| none| none| none| none| none| none| none| none| none| none| none| none| none| none| none| none|
ASV3	100	LR595176	Spring_source_water	none	Bacteria	Proteobacteria	Alphaproteobacteria	Rhodobacterales	Rhodobacteraceae	Amylibacter	Amylibacter_ulvae(NR_146351.1)	Spring_source_water Southern Korean coastal waters complex polysaccharide amended microcosm Kongsfjorden seawater seawater seawater seawater seawater seawater seawater seawater seawater seawater seawater seawater seawater surface sea water surface sea water surface sea water seawater	none none| none| none none none none none none none none none none none none none none| none| none| none
ASV22	100	MK224668	Marine	Neogoniolithon brassica-florida (crustose coralline algae)	Bacteria	Proteobacteria	Alphaproteobacteria	Rhodobacterales	Rhodobacteraceae	Loktanella	Loktanella_litorea(JN885197)	Marine seawater of coastal fish-farming area seawater of coastal fish-farming area seawater, -10 seawater, -10 seawater seawater surface sea water sea water seawater collected near the island Helgoland CALCOFI Line 67-H3 depth of 5m size fraction 0.1-20 um CALCOFI Line 67-H3 depth of 5m size fraction 3.0-20 um CALCOFI Line 67-70 depth of 10m size fraction 0.8-3.0 um CALCOFI Line 67-H3 depth of 5m…	Neogoniolithon brassica-florida (crustose coralline algae)| none| none| none| none| none none none| none| none| none| none| none| none| none| none| none| none| none| none|
ASV23	100	LC496430	coastal seawater without nutrient amendment incubated at 12 deg.C for 19 days	none	Bacteria	Proteobacteria	Alphaproteobacteria	Rhodobacterales	Rhodobacteraceae	NA	NA	coastal seawater without nutrient amendment incubated at 12 deg.C for 19 days coastal seawater without nutrient amendment incubated at 12 deg.C for 8 days coastal seawater without nutrient amendment incubated at 6 deg.C for 19 days seawater, -76 seawater CALCOFI Line 67-H3 depth of 5m size fraction 0.1-20 um CALCOFI Line 67-155 depth of 5m size fraction 0.8-3.0 um CALCOFI Line 67-155 depth of 5m …	none| none| none| none| none none| none| none| none| none| none| none| none| none| none| none| none| none| none| none|
ASV127	100	MN381951	sea sand	none	Bacteria	Proteobacteria	Alphaproteobacteria	Rhodobacterales	Rhodobacteraceae	NA	NA	sea sand Coastal marine surface water seawater of coastal fish-farming area shrimp intestine Shinkaia crosnieri reared in seawater with dissolved methane none marine sediment none North Sea none surface seawater surface seawater seashore sand surface seawater carbonate chimney in Prony Hydrothermal Field bottlenose dolphin mouth seawater; next to dolphin Y seawater; next to dolphin U seawater; ne…	none| none| none| none| none| Halopeplis perfoliata| none| Fucus spiralis| Halichondria panicea (sponge)| Todarodes pacificus| none| none| none| none| none| Tursiops truncatus; bottlenose dolphin; wild dolphin 4| none| none| none| none|
ASV10	100	MK335924	coast of Pingtang Island	none	Bacteria	Proteobacteria	Alphaproteobacteria	Rhodobacterales	Rhodobacteraceae	Planktomarina	Planktomarina_temperata(GQ369962)	coast of Pingtang Island coast of Pingtang Island coast of Pingtang Island Coral tissue, mucus, and skeleton Coral tissue, mucus, and skeleton Coral tissue, mucus, and skeleton gill and foot seawater of coastal fish-farming area seawater of coastal fish-farming area seawater surface sea water surface sea water marine water marine water seawater CALCOFI Line 67-H3 depth of 5m size fraction 0.1-20 …	none| none| none| Astrangia poculata| Astrangia poculata| Astrangia poculata| Stewartia floridana| none| none| none none| none| none| none| none none| none| none| none| none|
ASV85	100	MG011083	stomach	Euphausia mucronata	Bacteria	Proteobacteria	Alphaproteobacteria	Rhodobacterales	Rhodobacteraceae	Tateyamaria	Tateyamaria_pelophila(AJ968651)	stomach stomach stomach stomach CALCOFI Line 67-H3 depth of 5m size fraction 0.1-0.8 um seawater seawater; next to dolphin W North Sea ice mesocosm experiment deep-sea plankton 1000 m deep, 0.2-5 microm fraction seawater, 2 m depth marine biome, fjord, coastal water marine biome, fjord, coastal water marine biome, fjord, coastal water marine biome, fjord, coastal water marine biome, fjord, coasta…	Euphausia mucronata| Euphausia mucronata| Euphausia mucronata| Euphausia mucronata| none| none none| none| none| none| none| none| none| none| none| none| none| none| none| none|
ASV35	100	MH076015	seawater, -8	none	Bacteria	Proteobacteria	Alphaproteobacteria	Rhodospirillales	Rhodospirillaceae	NA	NA	seawater, -8 marine water marine water marine water marine water marine water marine water marine water marine water 0.8 micron prefiltered seawater from 35 m depth from the Chilean upwelling in the South Pacific Ocean Seawater in East China Sea bottom seawater seawater snow water, 20 m depth, The Big Lake, Mljet, southern Adriatic Sea, NE Mediterranean; September 2011 water, 20 m depth, The Big …	none| none| none| none| none| none| none| none| none| none| none| none| none none none| none| none| none| none| none|
ASV98	100	MG013049	seawater	none	Bacteria	Proteobacteria	Alphaproteobacteria	Rhodospirillales	Rhodospirillaceae	NA	NA	seawater CALCOFI Line 67-70 depth of 10m size fraction 0.1-0.8 um CALCOFI Line 67-H3 depth of 5m size fraction 0.1-0.8 um CALCOFI Line 67-70 depth of 10m size fraction 0.8-3.0 um corrosion biofilm seawater; next to dolphin E seawater; next to dolphin C seawater; next to dolphin A filtered surface sea water in South Pacific Ocean filtered surface sea water in South Pacific Ocean 21m depth, Norther…	none none| none| none| none| none| none| none| none| none| none| none| none| none| none| none| none| none| none| none
ASV103	100	FR648220	seawater, 2 m depth	none	Bacteria	Proteobacteria	Alphaproteobacteria	Rhodospirillales	Rhodospirillaceae	NA	NA	seawater, 2 m depth coastal bacterioplankton sample of Plum Island Sound Estuary Baltic Sea - mesocosm surface coastal water Saanich Inlet, 10 m depth Southern Korean coastal waters seawater, -57.7 anaerobic digestion reactor marine water marine water marine water marine water marine water marine water marine water surface seawater from Changjiang estuary and adjacent areas 0.8 micron prefiltered…	none| none| none| none| none| none| none| none| none| none| none| none| none| none| none| none| none| none| none| none|
ASV13	100	KX936447	CALCOFI Line 67-70 depth of 10m size fraction 0.1-0.8 um	none	Bacteria	Proteobacteria	Betaproteobacteria	Methylophilales	Methylophilaceae	Methylophilus	NA	CALCOFI Line 67-70 depth of 10m size fraction 0.1-0.8 um CALCOFI Line 67-70 depth of 10m size fraction 0.1-0.8 um CALCOFI Line 67-H3 depth of 5m size fraction 0.1-20 um CALCOFI Line 67-H3 depth of 5m size fraction 0.1-20 um seawater seawater seawater; next to dolphin Y seawater; next to dolphin Y seawater; next to dolphin Y seawater; next to dolphin Y seawater; next to dolphin W seawater; next to…	none| none| none| none| none none none| none| none| none| none| none| none| none| none| none| none| none| none| none|
ASV88	99.605	GU204906	3 micron prefiltered seawater from surface water at station MOLA	none	Bacteria	Proteobacteria	Deltaproteobacteria	NA	NA	NA	NA	3 micron prefiltered seawater from surface water at station MOLA ocean water ridge flank crustal fluids Baltic Sea - mesocosm surface coastal water Coral tissue, mucus, and skeleton Balanophyllia europaea tissue naturally exposed to pH 7.3 marine hydrocarbon seep sediment Coral tissue, mucus, and skeleton Hydrate Ridge, OR and vicinity marine benthos marine sediment oxygen minimum zone of the tro…	none| none| none| none| none| Astrangia poculata| none| none| Astrangia poculata| none| none| none| none| none| none| none| Acropora eurystoma| none| none| none|
ASV83	100	MT507040	none	none	Bacteria	Proteobacteria	Gammaproteobacteria	Alteromonadales	Alteromonadaceae	Alteromonas	Alteromonas_sp.(AB920393)	none none none seawater seawater seawater seawater seawater seawater seawater seawater seawater seawater seawater seawater seawater seawater seawater seawater seawater	none none none none none none none none none none none none none none none none none none none none
ASV80	100	MG011058	stomach	Euphausia mucronata	Bacteria	Proteobacteria	Gammaproteobacteria	Alteromonadales	Alteromonadaceae	Haliea	NA	stomach CALCOFI Line 67-H3 depth of 5m size fraction 0.1-20 um CALCOFI Line 67-H3 depth of 5m size fraction 3.0-20 um CALCOFI Line 67-H3 depth of 5m size fraction 3.0-20 um Water above the Japan Trench seawater fish food fish food gut marine bulk water marine bulk water marine northern Bay of Biscay, pelagic, particle-associated marine seawater Northern Adriatic Sea: Gulf of Trieste, coastal seaw…	Euphausia mucronata| none| none| none| none| none Scomber japonicus; Pacific mackerel; fish ID Mackrl1| Scomber japonicus; Pacific mackerel; fish ID Mackrl1| Ciona intestinalis| none| none| none none| none none none| none| none| none none|
ASV101	100	AB702343	PCR-derived sequence from deep-sea water at a depth of 1,000 m at station N2	none	Bacteria	Proteobacteria	Gammaproteobacteria	Alteromonadales	Alteromonadales incertae sedis	NA	NA	PCR-derived sequence from deep-sea water at a depth of 1,000 m at station N2 deep-sea octacoral Mariana trench chitin biofilm after gut passage of Mytilus edulis Water above the Japan Trench chitin biofilm after gut passage of Mytilus edulis deep-sea sediment surface mucus South China Sea surface coastal water TrapR1 located 30 m southwest of Bio9 vent complex, East Pacific Rise, 9 degrees 50'N s…	none| none| none| none| none| none| none| scleractinian coral| none| none| none| none| none| none| none| none| none| none| none| Penaeus monodon|
ASV18	100	LR722805	Coastal marine surface water	none	Bacteria	Proteobacteria	Gammaproteobacteria	Alteromonadales	Colwelliaceae	Colwellia	Colwellia_arctica(NR_136835.1)	Coastal marine surface water Helgoland seawater faeces of Mytilus edulis Seawater in East China Sea none none 380 ppm and 1050 ppm pCO2 incubations of water from seawater intake system Shannon Point Marine Center LDPE plastisphere sea 145m depth of NW-Black Sea 145m depth of NW-Black Sea 145m depth of NW-Black Sea none marine biofilm on phytagel sediment Alang-Sosiya ship breaking yard production…	none| none| none| none| none none none| none| none none| none| none| none none| none none| none| none| none| none|
ASV86	100	JQ436092	seawater	none	Bacteria	Proteobacteria	Gammaproteobacteria	Alteromonadales	Colwelliaceae	Colwellia	Colwellia_piezophila(AB094412)	seawater none none ENVO:00010483 ENVO:00010483 ENVO:00010483 ENVO:00010483 ENVO:00010483 none oxygen minimum zone of the tropical Mexican Pacific Sea coastal ecosystem mound 12 700m 1000m-depth layer of the eastern tropical North Pacific Ocean 1000m-depth layer of the eastern tropical North Pacific Ocean Helgoland seawater Fe-Si-rich low-temperature hydrothermal precipitates from Lau Basin mound …	none none none none none none none none none none| none| none| none| none| none| none| none| none| none| none| Adipicola pacifica gill| none| none| none|
ASV175	100	LC529783	Subarctic North Pacific seawater incubated with additional amino acids	none	Bacteria	Proteobacteria	Gammaproteobacteria	Alteromonadales	Moritellaceae	Moritella	Moritella_japonica(D21224)	Subarctic North Pacific seawater incubated with additional amino acids Subarctic North Pacific seawater incubated with additional amino acids Bonaparte Point Coastal marine surface water seawater seawater seawater seawater seawater seawater seawater seawater seawater seawater seawater seawater seawater seawater seawater seawater seawater graveyard soil Antarctic ocean (vicinity of Siple volcano) …	none| none| Synoicum adareanum| none| none none none none none none none none none none none none none none none none none none| none| none| none| none| none| none| none| none| none| none| none| none| Salmo salar| none|
ASV72	100	MG010964	stomach	Euphausia mucronata	Bacteria	Proteobacteria	Gammaproteobacteria	Gammaproteobacteria incertae sedis	-	Congregibacter	Luminiphilus_syltensis(NR_125526.1)	stomach CALCOFI Line 67-70 depth of 10m size fraction 3.0-20 um CALCOFI Line 67-H3 depth of 5m size fraction 0.1-20 um Adriatic bottom seawater Adriatic surface seawater water, 30 m depth, The Big Lake, Mljet, southern Adriatic Sea, NE Mediterranean; May 2009 seawater; next to dolphin W seawater; next to dolphin W seawater; next to dolphin U seawater; next to dolphin U seawater; next to dolphin O…	Euphausia mucronata| none| none| none| none| none| none| none| none| none| none| none| none| none| none| none| none| none| none| none|
ASV34	100	MG010985	stomach	Euphausia mucronata	Bacteria	Proteobacteria	Gammaproteobacteria	Gammaproteobacteria incertae sedis	-	Congregibacter	NA	stomach CALCOFI Line 67-H3 depth of 5m size fraction 3.0-20 um CALCOFI Line 67-H3 depth of 5m size fraction 0.1-20 um CALCOFI Line 67-70 depth of 10m size fraction 0.8-3.0 um seawater corrosion biofilm 0.8 micron prefiltered seawater from 5 m depth from the Chilean upwelling in the South Pacific Ocean 0.8 micron prefiltered seawater from 5 m depth from the Chilean upwelling in the South Pacific O…	Euphausia mucronata| none| none| none| none none| none| none| none| none| none| none| none| none| none| none| none| none| none| none|
ASV25	100	KY275565	Southern Korean coastal waters	none	Bacteria	Proteobacteria	Gammaproteobacteria	Gammaproteobacteria incertae sedis	-	NA	NA	Southern Korean coastal waters oxygen minimum zone of the tropical Mexican Pacific oxygen minimum zone of the tropical Mexican Pacific oxygen minimum zone of the tropical Mexican Pacific Theonella spp. CALCOFI Line 67-H3 depth of 5m size fraction 0.1-20 um CALCOFI Line 67-H3 depth of 5m size fraction 0.1-20 um corrosion biofilm corrosion biofilm corrosion biofilm corrosion biofilm seawater seawat…	none| none| none| none| none| none| none| none| none| none| none| none none none| none| none| none| none| none| none|
ASV42	100	AB728559	seawater	none	Bacteria	Proteobacteria	Gammaproteobacteria	Gammaproteobacteria incertae sedis	-	NA	NA	seawater stomach CALCOFI Line 67-H3 depth of 5m size fraction 3.0-20 um CALCOFI Line 67-H3 depth of 5m size fraction 3.0-20 um CALCOFI Line 67-H3 depth of 5m size fraction 0.1-20 um CALCOFI Line 67-H3 depth of 5m size fraction 3.0-20 um seawater; next to dolphin I seawater; next to dolphin I seawater; next to dolphin G Atlantic salmon intestine marine marine marine marine Oregon coast station NH-…	none Euphausia mucronata| none| none| none| none| none| none| none| none| none none none none none| none| none none none none
ASV4	100	LC524076	Subseafloor basaltic lava older than 10 Ma, recovered by Integrated Ocean Drilling Program (IODP) Expedition 329	none	Bacteria	Proteobacteria	Gammaproteobacteria	NA	NA	NA	NA	Subseafloor basaltic lava older than 10 Ma, recovered by Integrated Ocean Drilling Program (IODP) Expedition 329 water water water seawater, -203 seawater, -203 seawater, -55 seawater, -55 seawater, -55 seawater, -55 seawater, -20 Peruvian upwelling region Peruvian upwelling region ocean water ocean water ocean water ocean water seawater sea water anaerobic digestion reactor	none| none none none none| none| none| none| none| none| none| none| none| none| none| none| none| none none| none|
ASV9	100	MN145748	seawater	none	Bacteria	Proteobacteria	Gammaproteobacteria	NA	NA	NA	NA	seawater Coral tissue, mucus, and skeleton Spring_source_water Southern Korean coastal waters oxygen minimum zone of the tropical Mexican Pacific oxygen minimum zone of the tropical Mexican Pacific oxygen minimum zone of the tropical Mexican Pacific The periderm part of Astragalus membranaceus or Astragalus membranaceus var. mongolicus plant roots seawater, -50.4 seawater, -50.4 seawater, -21.2 s…	none Astrangia poculata| none none| none| none| none| none| none| none| none| none| none| none| none| none| none| none| none| none|
ASV17	100	GQ350040	Saanich Inlet, 100 m depth	none	Bacteria	Proteobacteria	Gammaproteobacteria	NA	NA	NA	NA	Saanich Inlet, 100 m depth PCR-derived sequence from deep-sea water at a depth of 1,000 m at station JKEO marine marine Yellow Sea intertidal beach seawater at 5 m depth Saanich Inlet, 120 m depth Saanich Inlet, 120 m depth Saanich Inlet, 120 m depth Saanich Inlet, 120 m depth Saanich Inlet, 100 m depth water at depth of 900m Water above the Japan Trench E54, Gulf of Gdansk, Baltic Sea E54, Gulf …	none| none| none none none| none| none| none| none| none| none| none| none| none| none| none| none| none| none| none|
ASV27	100	KX935369	CALCOFI Line 67-155 depth of 86m size fraction 0.1-0.8 um	none	Bacteria	Proteobacteria	Gammaproteobacteria	NA	NA	NA	NA	CALCOFI Line 67-155 depth of 86m size fraction 0.1-0.8 um CALCOFI Line 67-70 depth of 10m size fraction 0.1-0.8 um filtered surface sea water in South Pacific Ocean Gulf of Maine (HNA bacterioplankton fraction) Line P Station P8 depth of 10m northern Bay of Biscay, pelagic, free-living Newport Harbour, RI Newport Harbour, RI surface coastal water Southern Korean coastal waters seawater, -100 seaw…	none| none| none| none| none| none| none| none| none| none| none| none| none| none| none| none| none| none| none| none|
ASV28	100	KJ365332	sea water	none	Bacteria	Proteobacteria	Gammaproteobacteria	NA	NA	NA	NA	sea water seawater; next to dolphin A chlrophyll maxima (~30m) water samples filtered on 0.22 micron filter paper; derived from the Southern ocean iron fertilization experiment (LOHAFEX) marine bulk water marine bulk water water sample, 270m depth Line P Station P8 depth of 10m station K4S, 6m depth Antarctic sea water collected from 5m Northeast subarctic Pacific Ocean, Station P12, 10m depth Sa…	none| none| none| none| none| none| none| none| none| none| none| none| none| none| none| none| none| none| none| none|
ASV38	100	LR595469	Spring_source_water	none	Bacteria	Proteobacteria	Gammaproteobacteria	NA	NA	NA	NA	Spring_source_water CALCOFI Line 67-70 depth of 10m size fraction 0.1-0.8 um CALCOFI Line 67-70 depth of 10m size fraction 0.1-0.8 um CALCOFI Line 67-70 depth of 10m size fraction 0.1-0.8 um CALCOFI Line 67-70 depth of 10m size fraction 0.1-0.8 um CALCOFI Line 67-70 depth of 10m size fraction 0.1-0.8 um corrosion biofilm corrosion biofilm Water above the Japan Trench 0.8 micron prefiltered seawat…	none none| none| none| none| none| none| none| none| none| none| none| none| none| none| none| none| none| none| none|
ASV39	100	MG013095	seawater	none	Bacteria	Proteobacteria	Gammaproteobacteria	NA	NA	NA	NA	seawater marine bulk water La Perouse Station LBP3 depth of 10m La Perouse Station CS04 depth of 10m marine biome, fjord, coastal water marine biome, fjord, coastal water marine biome, fjord, coastal water marine biome, fjord, coastal water marine biome, fjord, coastal water none none none none none oxygen minimum zone of the tropical Mexican Pacific corrosion biofilm Water above the Japan Trench…	none none| none| none| none| none| none| none| none| none none none none none none| none| none| none| none| Crambe crambe|
ASV45	100	LM652108	Baltic Sea pancake ice	none	Bacteria	Proteobacteria	Gammaproteobacteria	NA	NA	NA	NA	Baltic Sea pancake ice seawater; next to dolphin Y seawater; next to dolphin O seawater; next to dolphin I seawater; next to dolphin H seawater; next to dolphin G seawater; next to dolphin AA seawater; next to dolphin A surface coastal North Sea water marine bulk water marine bulk water marine bulk water marine bulk water marine bulk water marine bulk water marine bulk water marine bulk water mar…	none| none| none| none| none| none| none| none| none| none| none| none| none| none| none| none| none| none| none| none|
ASV100	100	KY275548	Southern Korean coastal waters	none	Bacteria	Proteobacteria	Gammaproteobacteria	NA	NA	NA	NA	Southern Korean coastal waters seawater, -76 seawater, -8 CALCOFI Line 67-155 depth of 86m size fraction 0.1-0.8 um CALCOFI Line 67-70 depth of 10m size fraction 0.1-0.8 um CALCOFI Line 67-70 depth of 10m size fraction 0.1-0.8 um Seawater in East China Sea water, 20 m depth, The Big Lake, Mljet, southern Adriatic Sea, NE Mediterranean; June 2011 water, 20 m depth, The Big Lake, Mljet, southern Ad…	none| none| none| none| none| none| none| none| none| none| none| none| none| none| none| none| none| none| none| Acropora pruinosa|
ASV108	100	KF227722	marine	none	Bacteria	Proteobacteria	Gammaproteobacteria	NA	NA	NA	NA	marine sea water collected from 200m Antarctic sea water collected from 5m Northeast subarctic Pacific Ocean, Station P12, 1000m depth Northeast subarctic Pacific Ocean, Station P12, 1000m depth Northeast subarctic Pacific Ocean, Station P4, 1300m depth Northeast subarctic Pacific Ocean, Station P4, 1300m depth Black Sea, potential density 15.6 Black Sea, potential density 15.3 Saanich Inlet, 120…	none none| none| none| none| none| none| none| none| none| none| none| none| none| none| none| none| none| none| none|
ASV111	98.413	KU677792	surface coastal water	none	Bacteria	Proteobacteria	Gammaproteobacteria	NA	NA	NA	NA	surface coastal water TrapR1 located 30 m southwest of Bio9 vent complex, East Pacific Rise, 9 degrees 50'N Southern Korean coastal waters Southern Korean coastal waters oxygen minimum zone of the tropical Mexican Pacific West Pacific Gulf of Mexico oil sheen TrapR1 located 30 m southwest of Bio9 vent complex, East Pacific Rise, 9 degrees 50'N TrapR1 located 30 m southwest of Bio9 vent complex, E…	none| none| none| none| none| none| none| none| none| none| Terpios hoshinota| none| none| none| none| none| none| none| none| none|
ASV128	100	JF451302	Namibian Upwelling System, Station 166, Meteor cruise M57/3	none	Bacteria	Proteobacteria	Gammaproteobacteria	NA	NA	NA	NA	Namibian Upwelling System, Station 166, Meteor cruise M57/3 surface coastal water soil or post-volcanic pyroclastic surface ocean water deep water Southern Korean coastal waters surface coastal water surface coastal water coastal Antarctic sediment Southern Korean coastal waters deep-sea ocean (700-800 depth from sea surface) oxygen minimum zone of the tropical Mexican Pacific Gulf of Mexico sedi…	none| none| none| none| none| none| none| none| none| none| none| none| none| none| none| none| none| none| none| none|
ASV206	99.605	AB701932	PCR-derived sequence from deep-sea water at a depth of 1,000 m at station JKEO	none	Bacteria	Proteobacteria	Gammaproteobacteria	NA	NA	NA	NA	PCR-derived sequence from deep-sea water at a depth of 1,000 m at station JKEO marine marine Saanich Inlet, 120 m depth Saanich Inlet, 120 m depth Saanich Inlet, 120 m depth Saanich Inlet, 120 m depth Saanich Inlet, 100 m depth water at depth of 900m Water above the Japan Trench E54, Gulf of Gdansk, Baltic Sea E54, Gulf of Gdansk, Baltic Sea Saanich Inlet, 120 m depth Saanich Inlet, 100 m depth S…	none| none none none| none| none| none| none| none| none| none| none| none| none| none| none| none| none| none| none|
ASV102	100	LR595167	Spring_source_water	none	Bacteria	Proteobacteria	Gammaproteobacteria	Oceanospirillales	NA	NA	NA	Spring_source_water soil or post-volcanic pyroclastic surface 3 micron prefiltered and 0.2 micron filtered seawater from Station3 near Potter Cove; depth 0 meters, salinity 32.7 ppt, temperature 1,03 C 3 micron prefiltered and 0.2 micron filtered seawater from Station3 near Potter Cove; depth 0 meters, salinity 32.7 ppt, temperature 1,8 C 3 micron prefiltered and 0.2 micron filtered seawater from…	none none| none| none| none| none| none none| none| none| none| none| none| none| none| none| none| none| none| none|
ASV5	92.095	KF799575	gut	Ciona intestinalis	Bacteria	Proteobacteria	Gammaproteobacteria	Vibrionales	Vibrionaceae	Vibrio	NA	gut gut gut diatom particles gut near-shore marine water attached to zooplankton in York River marine sponge marine sponge marine sponge marine sponge marine sponge marine sponge marine sponge marine sponge marine sponge marine sponge marine sponge marine sponge marine sponge	Ciona intestinalis| Ciona intestinalis| Ciona intestinalis| none| Nephrops norvegicus| none| Acartia tonsa| Hymeniacidon perlevis| Hymeniacidon perlevis| Hymeniacidon perlevis| Hymeniacidon perlevis| Hymeniacidon perlevis| Hymeniacidon perlevis| Hymeniacidon perlevis| Hymeniacidon perlevis| Hymeniacidon perlevis| Hymeniacidon perlevis| Hymeniacidon perlevis| Hymeniacidon perlevis| Hymeniacidon pe…
ASV71	100	MH075063	seawater, -55	none	Bacteria	Proteobacteria	NA	NA	NA	NA	NA	seawater, -55 ocean water ocean water ocean water ocean water ocean water sea water deep-sea water sea water deep seawater deep seawater deep seawater Water above the Japan Trench Indian Ocean Indian Ocean Indian Ocean Indian Ocean 500m depth water samples filtered on 0.22 micron filter paper; derived from the Southern ocean iron fertilization experiment (LOHAFEX) 300m depth water samples filtere…	none| none| none| none| none| none| none| none| none| none| none| none| none| none| none| none| none| none| none| none|

## Sheet: STable 6 core
ASV ID	%ID	Best Hit Accession	Best Hit Source	Best Hit Host	Kingdom	Phylum	Class	Order	Family	Genus	Species	Top 20 hit Sources	Top 20 hit Hosts
ASV1	90.514	KY281508	Southern Korean coastal waters	none	Bacteria	Proteobacteria	Alphaproteobacteria	NA	NA	NA	NA	Southern Korean coastal waters Siboglinum sp. specimen 2 from Darwin mud volcano none none Southern Korean coastal waters none soil accessory nidamental gland spleen spleen spleen spleen spleen spleen none spleen liver none none none	none| none| Ixodes holocyclus| Ixodes holocyclus| none| Hyalomma asiaticum| none Sepiella maindroni (cuttlefish)| Vulpes vulpes (red fox)| Vulpes vulpes (red fox)| Vulpes vulpes (red fox)| Vulpes vulpes (red fox)| Vulpes vulpes (red fox)| Vulpes vulpes| Canis lupus familiaris| Vulpes vulpes| Nyctereutes procyonoides (raccoon dog)| Meles meles| none Hyalomma asiaticum|
ASV109	100	JX441402	Indian Ocean	none	Bacteria	NA	NA	NA	NA	NA	NA	Indian Ocean Gulf of Mexico oil sheen Gulf of Mexico oil sheen Gulf of Mexico oil sheen Gulf of Mexico oil sheen none ocean water Gulf of Mexico oil sheen PCR derived sequence from a water column (7000m) on the Challenger Deep at the Mariana Trench Gulf of Mexico oil sheen Gulf of Mexico oil sheen Gulf of Mexico oil sheen Gulf of Mexico oil sheen Gulf of Mexico oil sheen Gulf of Mexico oil sheen …	none| none| none| none| none| none none| none| none| none| none| none| none| none| none| none| none| none| none| none|
ASV111	98.413	KU677792	surface coastal water	none	Bacteria	Proteobacteria	Gammaproteobacteria	NA	NA	NA	NA	surface coastal water TrapR1 located 30 m southwest of Bio9 vent complex, East Pacific Rise, 9 degrees 50'N Southern Korean coastal waters Southern Korean coastal waters oxygen minimum zone of the tropical Mexican Pacific West Pacific Gulf of Mexico oil sheen TrapR1 located 30 m southwest of Bio9 vent complex, East Pacific Rise, 9 degrees 50'N TrapR1 located 30 m southwest of Bio9 vent complex, E…	none| none| none| none| none| none| none| none| none| none| Terpios hoshinota| none| none| none| none| none| none| none| none| none|
ASV12	79.885	AY711910	lon=81.2915W, lat=31.3862N; surface water collected on Jul 19, 2001, Sapelo Island Microbial Observatory Doboy Sound sampling site	none	Bacteria	NA	NA	NA	NA	NA	NA	lon=81.2915W, lat=31.3862N; surface water collected on Jul 19, 2001, Sapelo Island Microbial Observatory Doboy Sound sampling site Gulf of Maine coral reef none none none soil none none soil of a tobacco plantation soil of a tobacco plantation none none soil of a tobacco plantation tadpole gut ocean water 3 micron prefiltered seawater from 40 m depth west of Marquesas Island in the South Pacific …	none| none| none| none Tethya californiana| none none none none none| none| none none none| none| none| none| none| none| none|
ASV120	99.209	KU224223	freshwater biofilm	none	Bacteria	Verrucomicrobia	Verrucomicrobiae	Verrucomicrobiales	Verrucomicrobiaceae	NA	NA	freshwater biofilm Sequenced from crayfish (Cambarus chasmodactylus) cuticle river biofilm Sequenced from crayfish (Cambarus chasmodactylus) cuticle river biofilm river sediment Sequenced from crayfish (Cambarus chasmodactylus) cuticle river biofilm wastewater and groundwater anaerobic digestion reactor soil of a tobacco plantation soil of a tobacco plantation river sediment activated sludge Part…	none| none| none| none| none| none| none| none| none| none| none| none| none| none| none| none| none| none| none none|
ASV128	100	JF451302	Namibian Upwelling System, Station 166, Meteor cruise M57/3	none	Bacteria	Proteobacteria	Gammaproteobacteria	NA	NA	NA	NA	Namibian Upwelling System, Station 166, Meteor cruise M57/3 surface coastal water soil or post-volcanic pyroclastic surface ocean water deep water Southern Korean coastal waters surface coastal water surface coastal water coastal Antarctic sediment Southern Korean coastal waters deep-sea ocean (700-800 depth from sea surface) oxygen minimum zone of the tropical Mexican Pacific Gulf of Mexico sedi…	none| none| none| none| none| none| none| none| none| none| none| none| none| none| none| none| none| none| none| none|
ASV129	100	GU145448	Black Sea, potential density 15.81	none	Bacteria	NA	NA	NA	NA	NA	NA	Black Sea, potential density 15.81 300m depth water samples filtered on 0.22 micron filter paper; derived from the Southern ocean iron fertilization experiment (LOHAFEX) marine marine oxygen minimum zone in eastern South Pacific off Chile sea water sea water Water above the Japan Trench Black Sea, potential density 15.7 deep-sea octacoral deep-sea octacoral deep-sea octacoral sea water Gulf of Me…	none| none| none none none| none| none| none| none| none| none| none| none| none| none| none| none| none| none| none|
ASV161	100	MK559976	none	none	Bacteria	Planctomycetes	Planctomycetia	Planctomycetales	Planctomycetaceae	Rhodopirellula	Rubripirellula_obstinata(NR_146677.1)	none water water marine sediment oxygen minimum zone of the tropical Mexican Pacific rainwater ocean water CALCOFI Line 67-155 depth of 5m size fraction 3.0-20 um CALCOFI Line 67-H3 depth of 5m size fraction 0.1-20 um CALCOFI Line 67-155 depth of 5m size fraction 3.0-20 um marine sediment from Potter Cove, King George Island endolithic community of Mono Island; collected March 11-14 Arabian Sea s…	none none none none| none| none none| none| none| none| none| none| none| Ctenochaetus striatus| none| none none none none none none|
ASV17	100	GQ350040	Saanich Inlet, 100 m depth	none	Bacteria	Proteobacteria	Gammaproteobacteria	NA	NA	NA	NA	Saanich Inlet, 100 m depth PCR-derived sequence from deep-sea water at a depth of 1,000 m at station JKEO marine marine Yellow Sea intertidal beach seawater at 5 m depth Saanich Inlet, 120 m depth Saanich Inlet, 120 m depth Saanich Inlet, 120 m depth Saanich Inlet, 120 m depth Saanich Inlet, 100 m depth water at depth of 900m Water above the Japan Trench E54, Gulf of Gdansk, Baltic Sea E54, Gulf …	none| none| none none none| none| none| none| none| none| none| none| none| none| none| none| none| none| none| none|
ASV18	100	LR722805	Coastal marine surface water	none	Bacteria	Proteobacteria	Gammaproteobacteria	Alteromonadales	Colwelliaceae	Colwellia	Colwellia_arctica(NR_136835.1)	Coastal marine surface water Helgoland seawater faeces of Mytilus edulis Seawater in East China Sea none none 380 ppm and 1050 ppm pCO2 incubations of water from seawater intake system Shannon Point Marine Center LDPE plastisphere sea 145m depth of NW-Black Sea 145m depth of NW-Black Sea 145m depth of NW-Black Sea none marine biofilm on phytagel sediment Alang-Sosiya ship breaking yard production…	none| none| none| none| none none none| none| none none| none| none| none none| none none| none| none| none| none|
ASV199	100	KF786984	Gulf of Mexico oil sheen	none	Bacteria	NA	NA	NA	NA	NA	NA	Gulf of Mexico oil sheen Gulf of Mexico oil sheen surface water in the northern Bering Sea Gulf of Mexico oil sheen ocean water seawater oxygen minimum zone of the tropical Mexican Pacific Orca Basin South hypersaline sediment Gulf of Mexico oil sheen Gulf of Mexico oil sheen Gulf of Mexico oil sheen Gulf of Mexico oil sheen Gulf of Mexico oil sheen South China Sea Gulf of Mexico oil sheen ocean …	none| none| none| none| none| none none| none| none| none| none| none| none| none| none| none| none| none| none| none|
ASV3	100	LR595176	Spring_source_water	none	Bacteria	Proteobacteria	Alphaproteobacteria	Rhodobacterales	Rhodobacteraceae	Amylibacter	Amylibacter_ulvae(NR_146351.1)	Spring_source_water Southern Korean coastal waters complex polysaccharide amended microcosm Kongsfjorden seawater seawater seawater seawater seawater seawater seawater seawater seawater seawater seawater seawater seawater surface sea water surface sea water surface sea water seawater	none none| none| none none none none none none none none none none none none none none| none| none| none
ASV30	100	MK372941	none	none	Bacteria	Cyanobacteria/Chloroplast	Chloroplast	-	Chloroplast	Bacillariophyta	Thalassiosira_pseudonana(EF067921)	none none none none none none none none none none none none none none none none none none none Spring_source_water seawater	none none Elphidium oceanense| Elphidium oceanense| Elphidium oceanense| Elphidium oceanense| Elphidium oceanense| Elphidium oceanense| Elphidium oceanense| Elphidium oceanense| Elphidium oceanense| Elphidium oceanense| Elphidium oceanense| Elphidium oceanense| Elphidium oceanense| Elphidium oceanense| Elphidium oceanense| Elphidium oceanense| Elphidium oceanense| none none
ASV37	100	AB702403	PCR-derived sequence from deep-sea water at a depth of 1,940 m at station N3	none	Bacteria	Proteobacteria	Deltaproteobacteria	NA	NA	NA	NA	PCR-derived sequence from deep-sea water at a depth of 1,940 m at station N3 Romanche Fracture Zone Black Sea, potential density 15.3 ridge flank crustal fluids surface coastal water PCR-derived sequence from deep-sea water at a depth of 5,050 m at station R Deep-sea sediment at a depth 7111m. Deep-sea sediment with and without a xenophyophore at a depth 7111m. marine biofilm calcareous sandy sed…	none| none| none| none| none| none| none| none| none| none| none| none| none| none| none| none| none| none| none| none|
ASV42	100	AB728559	seawater	none	Bacteria	Proteobacteria	Gammaproteobacteria	Gammaproteobacteria incertae sedis	-	NA	NA	seawater stomach CALCOFI Line 67-H3 depth of 5m size fraction 3.0-20 um CALCOFI Line 67-H3 depth of 5m size fraction 3.0-20 um CALCOFI Line 67-H3 depth of 5m size fraction 0.1-20 um CALCOFI Line 67-H3 depth of 5m size fraction 3.0-20 um seawater; next to dolphin I seawater; next to dolphin I seawater; next to dolphin G Atlantic salmon intestine marine marine marine marine Oregon coast station NH-…	none Euphausia mucronata| none| none| none| none| none| none| none| none| none none none none none| none| none none none none
ASV46	99.605	EF459993	Baltic Sea sediment, red-ox depth -64 mV, active community member (reverse-transcribed rRNA)	none	Bacteria	NA	NA	NA	NA	NA	NA	Baltic Sea sediment, red-ox depth -64 mV, active community member (reverse-transcribed rRNA) surface coastal water Southern Korean coastal waters reverse osmosis membrane from a desalination plant reverse osmosis membrane from a desalination plant coastal sediment Water above the Japan Trench freshwater microbialite surface coastal water surface coastal water freshwater microbialite freshwater mi…	none| none| none| none| none| none| none| none| none| none| none| none| none| none| none| none| none| none| none| none
ASV55	100	LC087658	Water above the Japan Trench	none	Bacteria	Planctomycetes	Planctomycetia	Planctomycetales	Planctomycetaceae	Blastopirellula	NA	Water above the Japan Trench soil or post-volcanic pyroclastic surface Ocean drilling core sample seawater; next to dolphin Y seawater; next to dolphin W seawater; next to dolphin H seawater; next to dolphin G seawater; next to dolphin G fish food fish food fish food surface seawater, Puget Sound deep-sea ocean (700-800 depth from sea surface) deep-sea ocean (700-800 depth from sea surface) cold-…	none| none| none| none| none| none| none| none| Clupea pallasii; Pacific herring; fish ID Herring| Clupea pallasii; Pacific herring; fish ID Herring| Clupea pallasii; Pacific herring; fish ID Herring| none| none| none| none| Haliclona cf. Gellius sp. (marine sponge)| none| none none none
ASV6	100	KY275534	Southern Korean coastal waters	none	Bacteria	NA	NA	NA	NA	NA	NA	Southern Korean coastal waters sea water ocean water seawater seawater seawater CALCOFI Line 67-155 depth of 86m size fraction 0.1-0.8 um CALCOFI Line 67-70 depth of 10m size fraction 0.1-0.8 um CALCOFI Line 67-70 depth of 10m size fraction 0.1-0.8 um CALCOFI Line 67-155 depth of 86m size fraction 0.1-0.8 um CALCOFI Line 67-155 depth of 86m size fraction 0.1-0.8 um CALCOFI Line 67-155 depth of 86…	none| none| none| none none none none| none| none| none| none| none| none| none| none| none| none| none| none| none|
ASV82	100	GU061832	South China Sea	none	Bacteria	Cyanobacteria/Chloroplast	Chloroplast	-	Chloroplast	Bacillariophyta	Phaeodactylum_tricornutum(EF067920)	South China Sea surface water from SBOTS_2012, Stn3, Mooriganga estuary of Sundarbans soil Pinus massoniana soil Pinus massoniana soil marine sponge Montastraea faveolata - diseased tissue none none none none none none none soil microbial mat King George Island, Antarctica Green berry consortia from Sippewissett Salt Marsh none none none none none none	none| none| none none| none| Hymeniacidon perlevis| Montastraea faveolata| Haynesina germanica| none none none none none none none none| none| none none none none none none
ASV86	100	JQ436092	seawater	none	Bacteria	Proteobacteria	Gammaproteobacteria	Alteromonadales	Colwelliaceae	Colwellia	Colwellia_piezophila(AB094412)	seawater none none ENVO:00010483 ENVO:00010483 ENVO:00010483 ENVO:00010483 ENVO:00010483 none oxygen minimum zone of the tropical Mexican Pacific Sea coastal ecosystem mound 12 700m 1000m-depth layer of the eastern tropical North Pacific Ocean 1000m-depth layer of the eastern tropical North Pacific Ocean Helgoland seawater Fe-Si-rich low-temperature hydrothermal precipitates from Lau Basin mound …	none none none none none none none none none none| none| none| none| none| none| none| none| none| none| none| Adipicola pacifica gill| none| none| none|
ASV88	99.605	GU204906	3 micron prefiltered seawater from surface water at station MOLA	none	Bacteria	Proteobacteria	Deltaproteobacteria	NA	NA	NA	NA	3 micron prefiltered seawater from surface water at station MOLA ocean water ridge flank crustal fluids Baltic Sea - mesocosm surface coastal water Coral tissue, mucus, and skeleton Balanophyllia europaea tissue naturally exposed to pH 7.3 marine hydrocarbon seep sediment Coral tissue, mucus, and skeleton Hydrate Ridge, OR and vicinity marine benthos marine sediment oxygen minimum zone of the tro…	none| none| none| none| none| Astrangia poculata| none| none| Astrangia poculata| none| none| none| none| none| none| none| Acropora eurystoma| none| none| none|

## Sheet: STable 7 sw specific
ASV ID	%ID	Best Hit Accession	Best Hit Source	Best Hit Host	Kingdom	Phylum	Class	Order	Family	Genus	Species	Top 20 hit Sources	Top 20 hit Hosts
ASV20	100	KX371540	seawater	none	Archaea	Euryarchaeota	NA	NA	NA	NA	NA	seawater sea water 200m seawater sample 50m seawater sample 200m seawater sample Surface seawater Surface seawater air filter sample water water water water water water water water water water water water	none none| none| none| none| none| none| none| none none none none none none none none none none none none
ASV95	100	MG012925	seawater	none	Archaea	Euryarchaeota	NA	NA	NA	NA	NA	seawater seawater ocean water ocean water Arabian Sea-Open ocean region-Cochin Transect (500-1000m) -2000m depth Mediterranean sea Antares Seawater in East China Sea Seawater in East China Sea Surface seawater South Tyrrhenian Sea Vector 25m seawater filtered on 0.2 um membrane filter at a depth of 15m, temperature: 11.45 celsius degree, salinity: 34.5, dissolved oxygen concentration:167.7 uM sea…	none none none| none| none| none| none| none| none| none| none| none| none| none| none| none| none| none| none| none|
ASV143	100	KY275750	Southern Korean coastal waters	none	Archaea	Euryarchaeota	NA	NA	NA	NA	NA	Southern Korean coastal waters marine water column marine water column marine water column marine water column marine water column marine water column marine water column marine water column marine water column marine water column Seawater in East China Sea seawater 0m seawater sample 0m seawater sample 0m seawater sample 0m seawater sample Surface seawater Surface seawater Surface seawater	none| none| none| none| none| none| none| none| none| none| none| none| none none| none| none| none| none| none| none|
ASV237	100	AB742213	Sea water column (1000 m depth) from Mendeleyev Ridge, Arctic Ocean	none	Archaea	Euryarchaeota	NA	NA	NA	NA	NA	Sea water column (1000 m depth) from Mendeleyev Ridge, Arctic Ocean seawater filtered on 0.2 um membrane filter at a depth of 180m, temperature: 12.22 celsius degree, salinity: 34.88, dissolved oxygen concentration: 2.0 uM seawater filtered on 0.2 um membrane filter at a depth of 180m, temperature: 12.22 celsius degree, salinity: 34.88, dissolved oxygen concentration: 2.0 uM seawater filtered on …	none| none| none| none| none| none| none| none| none| none| none| none| none| none| none| none| none| none| none| none|
ASV267	100	KX427627	ocean water	none	Archaea	Euryarchaeota	NA	NA	NA	NA	NA	ocean water ocean water marine water column Arabian Sea-Open ocean region-Cochin Transect (500-1000m) sea water sea water Seawater in East China Sea seawater filtered surface sea water in South Pacific Ocean filtered surface sea water in South Pacific Ocean filtered surface sea water in South Pacific Ocean filtered surface sea water in South Pacific Ocean filtered surface sea water in South Pacif…	none| none| none| none| none| none| none| none none| none| none| none| none| none| none| none| none| none| none| none|
ASV659	100	KR093312	200m seawater sample	none	Archaea	Euryarchaeota	NA	NA	NA	NA	NA	200m seawater sample white mat hydrothermal vent ocean water marine sample, Saanich Inlet, Station S3, 200m depth ocean water marine sample, Saanich Inlet, Station S3, 200m depth ocean water marine sample, Saanich Inlet, Station S3, 200m depth ocean water marine sample, Saanich Inlet, Station S3, 200m depth ocean water marine sample, Saanich Inlet, Station S3, 200m depth ocean water marine sample…	none| none| none| none| none| none| none| none| none| none| none| none| none| none| none| none| none| none| none| none|
ASV203	100	KY241652	ocean water	none	Archaea	Euryarchaeota	Thermoplasmata	NA	NA	NA	NA	ocean water ocean water ocean water ocean water ocean water ocean water Arabian Sea-Shelf region-Cochin Transect (50-200m) Arabian Sea-Shelf region-Cochin Transect (50-200m) Arabian Sea-Shelf region-Cochin Transect (50-200m) marine water column Arabian Sea-Open ocean region-Cochin Transect (500-1000m) Arabian Sea-Open ocean region-Cochin Transect (500-1000m) Suruga Bay, station 5, seawater sea wa…	none| none| none| none| none| none| none| none| none| none| none| none| none| none| none| none| none| none| none| none|
ASV64	100	KF558806	Antarctic surface seawater	none	Archaea	Thaumarchaeota	-	Nitrosopumilales	Nitrosopumilaceae	Nitrosopumilus	Nitrosopumilus_maritimus(JQ346765)	Antarctic surface seawater Antarctic surface seawater Antarctic surface seawater Antarctic surface seawater Antarctic surface seawater Antarctic surface seawater Antarctic surface seawater Gulf of Maine (HNA bacterioplankton fraction) Antarctic sea ice Antarctic sea ice Antarctic sea ice Antarctic sea ice sea water - depth 30 m PCR-derived sequence from deep-sea water at a depth of 3,520 m at sta…	none| none| none| none| none| none| none| none| none| none| none| none| none| none| none| none| none| none| none| none|
ASV93	100	KY081870	ocean water	none	Archaea	Thaumarchaeota	-	Nitrosopumilales	Nitrosopumilaceae	Nitrosopumilus	Nitrosopumilus_maritimus(JQ346765)	ocean water Suruga Bay, station 5, seawater seawater adjacent to the Southwest Indian Ocean Ridge seawater from coral reef at 365 m depth mid-Norwegian continental margin seawater from pelagic station at 325 m depth, 386 m above Nyegga cold seeps, mid-Norwegian continental margin hydrothermal vent ocean water marine sample, Saanich Inlet, Station S3, 200m depth ocean water marine sample, Saanich …	none| none| none| none| none| none| none| none| none| none| none| none| none| none| none| none| none| none| none| none|
ASV191	100	MG876560	oxygen minimum zone of the tropical Mexican Pacific	none	Archaea	Thaumarchaeota	-	Nitrosopumilales	Nitrosopumilaceae	Nitrosopumilus	Nitrosopumilus_maritimus(JQ346765)	oxygen minimum zone of the tropical Mexican Pacific ocean water ocean water ocean water ocean water ocean water seawater seawater South Atlantic seawater 250m depth South Atlantic seawater 25m, 130m, 250m depth South Atlantic seawater 250m depth South Atlantic seawater 130m, 250m depth South Atlantic seawater 130m, 250m depth South Atlantic seawater 25m, 130m, 250m depth South Atlantic seawater 1…	none| none| none| none| none| none| none none none| none| none| none| none| none| none| none| none| none| none| none|
ASV276	100	AB919383	Suruga Bay, station 5, seawater	none	Archaea	Thaumarchaeota	-	Nitrosopumilales	Nitrosopumilaceae	Nitrosopumilus	Nitrosopumilus_maritimus(JQ346765)	Suruga Bay, station 5, seawater PCR-derived sequence from deep-sea water at a depth of 1,000 m at station N3 ocean water marine sample, Saanich Inlet, Station S3, 120m depth ocean water marine sample, Saanich Inlet, Station S3, 10m depth ocean water marine sample, Saanich Inlet, Station S3, 100m depth Deep sea sediment Ocean drilling core sample deep-sea hydrothermal vent sediment sediments sedim…	none| none| none| none| none| none| none| none| none none none none none none none none none none none none
ASV332	100	MG876032	oxygen minimum zone of the tropical Mexican Pacific	none	Archaea	Thaumarchaeota	-	Nitrosopumilales	Nitrosopumilaceae	Nitrosopumilus	Nitrosopumilus_maritimus(JQ346765)	oxygen minimum zone of the tropical Mexican Pacific ocean water ocean water ocean water ocean water ocean water ocean water South Atlantic seawater 250m depth South Atlantic seawater 25m, 100m, 130m, 250m depth South Atlantic seawater 250m depth South Atlantic seawater 25m, 250m depth South Atlantic seawater 250m depth South Atlantic seawater 25m, 130m, 250m depth South Atlantic seawater 25m, 100…	none| none| none| none| none| none| none| none| none| none| none| none| none| none| none| none| none| none| none| none|
ASV358	100	LN908312	South Atlantic seawater	none	Archaea	Thaumarchaeota	-	Nitrosopumilales	Nitrosopumilaceae	Nitrosopumilus	Nitrosopumilus_maritimus(JQ346765)	South Atlantic seawater South Atlantic seawater Water above the Japan Trench Sea water column (1000 m depth) from the Canada Basin, Arctic Ocean South Atlantic seawater 250m depth South Atlantic seawater 25m, 100m, 130m, 250m depth South Atlantic seawater 100m, 130m, 250m depth South Atlantic seawater 25m, 250m depth South Atlantic seawater 130m, 250m depth South Atlantic seawater 25m, 100m, 130m…	none| none| none| none| none| none| none| none| none| none| none| none| none| none| none| none| none| none| none| none|
ASV226	100	MG876660	oxygen minimum zone of the tropical Mexican Pacific	none	Bacteria	Actinobacteria	Actinobacteria	Acidimicrobiales	Acidimicrobiaceae	NA	NA	oxygen minimum zone of the tropical Mexican Pacific seawater, -55 seawater, -55 Sargasso Sea seawater from pelagic station at 325 m depth, 386 m above Nyegga cold seeps, mid-Norwegian continental margin Saanich Inlet, 100 m depth Saanich Inlet, depth of 100m in anoxic marine fjord water around 20m depth the East China Sea 500m depth water samples filtered on 0.22 micron filter paper; derived from…	none| none| none| none| none| none| none| none| none| none| none none| none| none| none| none| none| none| none| none|
ASV36	100	MK175613	Coral tissue, mucus, and skeleton	Astrangia poculata	Bacteria	Bacteroidetes	Flavobacteriia	Flavobacteriales	Cryomorphaceae	Phaeocystidibacter	Phaeocystidibacter_marisrubri(NR_136475.1)	Coral tissue, mucus, and skeleton Spring_source_water gill Southern Korean coastal waters sea water sea water East Greenland Current (station 3) of the Boreal Polar region sea water sea water sea water sea water sea water sea water sea water sea water sea water sea water sea water sea water sea water	Astrangia poculata| none Stewartia floridana| none| none| none| none| none| none| none| none| none| none| none| none| none| none| none| none| none|
ASV31	100	MK175506	Coral tissue, mucus, and skeleton	Astrangia poculata	Bacteria	Bacteroidetes	Flavobacteriia	Flavobacteriales	Flavobacteriaceae	NA	NA	Coral tissue, mucus, and skeleton CALCOFI Line 67-70 depth of 10m size fraction 0.8-3.0 um CALCOFI Line 67-155 depth of 86m size fraction 0.1-0.8 um CALCOFI Line 67-70 depth of 10m size fraction 0.8-3.0 um 0.8 micron prefiltered seawater from 5 m depth from the Chilean upwelling in the South Pacific Ocean seawater from pelagic station at 325 m depth, 386 m above Nyegga cold seeps, mid-Norwegian c…	Astrangia poculata| none| none| none| none| none| none| none| none| none| none| none| none| none| none| none| none| none| none| none|
ASV62	100	JN833108	seawater from pelagic station at 325 m depth, 386 m above Nyegga cold seeps, mid-Norwegian continental margin	none	Bacteria	Bacteroidetes	Flavobacteriia	Flavobacteriales	Flavobacteriaceae	NA	NA	seawater from pelagic station at 325 m depth, 386 m above Nyegga cold seeps, mid-Norwegian continental margin marine Saanich Inlet, 120 m depth Saanich Inlet, 120 m depth Saanich Inlet, 100 m depth Saanich Inlet, 100 m depth Saanich Inlet, 120 m depth Saanich Inlet, 120 m depth Saanich Inlet, 120 m depth Saanich Inlet, 120 m depth Saanich Inlet, 120 m depth Saanich Inlet, 120 m depth Saanich Inle…	none| none none| none| none| none| none| none| none| none| none| none| none| none| none| none| none| none| none| none|
ASV81	100	HQ163452	Saanich Inlet, 120 m depth	none	Bacteria	Bacteroidetes	Flavobacteriia	Flavobacteriales	Flavobacteriaceae	NA	NA	Saanich Inlet, 120 m depth Saanich Inlet, 120 m depth Saanich Inlet, 100 m depth Saanich Inlet, 10 m depth Saanich Inlet, 100 m depth Saanich Inlet, 120 m depth seawater, -55 seawater, -55 seawater, -55 seawater, -55 seawater, -55 seawater, -55 coastal surface Mediterranean waters Saanich Inlet, 120 m depth Saanich Inlet, 200 m depth CALCOFI Line 67-70 depth of 10m size fraction 0.1-0.8 um CALCOF…	none| none| none| none| none| none| none| none| none| none| none| none| none| none| none| none| none| none| none| none|
ASV110	100	LT549173	corrosion biofilm	none	Bacteria	Bacteroidetes	Flavobacteriia	Flavobacteriales	Flavobacteriaceae	NA	NA	corrosion biofilm chlrophyll maxima (~30m) water samples filtered on 0.22 micron filter paper; derived from the Southern ocean iron fertilization experiment (LOHAFEX) surface (~5m) water samples filtered on 0.22 micron filter paper; derived from the Southern ocean iron fertilization experiment (LOHAFEX) surface (~5m) water samples filtered on 0.22 micron filter paper; derived from the Southern oc…	none| none| none| none| none| none| none| none| none| none| none| none| none| none| none| none| none| none| none| none|
ASV119	99.605	GU145420	Black Sea, potential density 15.6	none	Bacteria	Bacteroidetes	Flavobacteriia	Flavobacteriales	Flavobacteriaceae	NA	NA	Black Sea, potential density 15.6 oxygen minimum zone of the tropical Mexican Pacific seawater, -50.6 seawater, -71.6 seawater, -71.6 seawater, -99.7 seawater, -100 seawater, -180 seawater ocean water ocean water ocean water ocean water Open ocean station, 2000m depth Open ocean station, 2000m depth Open ocean station, 2000m depth Open ocean station, 2000m depth Open ocean station, 2000m depth Op…	none| none| none| none| none| none| none| none| none none| none| none| none| none| none| none| none| none| none| none|
ASV177	100	JX530899	300m depth water samples filtered on 0.22 micron filter paper; derived from the Southern ocean iron fertilization experiment (LOHAFEX)	none	Bacteria	Bacteroidetes	Flavobacteriia	Flavobacteriales	Flavobacteriaceae	NA	NA	300m depth water samples filtered on 0.22 micron filter paper; derived from the Southern ocean iron fertilization experiment (LOHAFEX) 300m depth water samples filtered on 0.22 micron filter paper; derived from the Southern ocean iron fertilization experiment (LOHAFEX) PCR-derived sequence from deep-sea water at a depth of 2,980 m at station N1 PCR-derived sequence from deep-sea water at a depth …	none| none| none| none| none| none| none| none| none| none| none| none| none| none none| none| none| none| none| none|
ASV54	100	MH076095	seawater, -8	none	Bacteria	Bacteroidetes	Flavobacteriia	Flavobacteriales	NA	NA	NA	seawater, -8 seawater, -8 Water above the Japan Trench seawater; next to dolphin Y seawater; next to dolphin G chlrophyll maxima (~30m) water samples filtered on 0.22 micron filter paper; derived from the Southern ocean iron fertilization experiment (LOHAFEX) Northern Adriatic Sea: Gulf of Trieste, marine snow sample, 7m depth filtered surface sea water in South Pacific Ocean filtered surface sea…	none| none| none| none| none| none| none| none| none| none| none| none none none| none| none| none| none| none| none|
ASV104	100	KX934670	CALCOFI Line 67-H3 depth of 5m size fraction 0.1-0.8 um	none	Bacteria	Bacteroidetes	Flavobacteriia	Flavobacteriales	NA	NA	NA	CALCOFI Line 67-H3 depth of 5m size fraction 0.1-0.8 um CALCOFI Line 67-H3 depth of 5m size fraction 0.1-0.8 um CALCOFI Line 67-155 depth of 86m size fraction 3.0-20 um CALCOFI Line 67-155 depth of 86m size fraction 3.0-20 um CALCOFI Line 67-155 depth of 86m size fraction 3.0-20 um CALCOFI Line 67-155 depth of 86m size fraction 3.0-20 um CALCOFI Line 67-70 depth of 10m size fraction 0.8-3.0 um ma…	none| none| none| none| none| none| none| none| none| none| none| none| none| none| none| none| none| none| none| none|
ASV245	100	MN145809	seawater	none	Bacteria	Bacteroidetes	Flavobacteriia	Flavobacteriales	NA	NA	NA	seawater Southern Korean coastal waters seawater, -90.8 CALCOFI Line 67-155 depth of 86m size fraction 3.0-20 um CALCOFI Line 67-155 depth of 86m size fraction 3.0-20 um Eastern Lau Spreading Center Eastern Lau Spreading Center Gulf of Mexico oil sheen marine marine marine 5m depth, the Gulf of Trieste, Northern Adriatic Sea, NE Mediterranean marine bulk water PCR-derived sequence from deep-sea w…	none none| none| none| none| none| none| none| none none none none| none| none| none| none| none| none| none| none|
ASV96	100	HQ672961	Northeast subarctic Pacific Ocean, Station P26, 500m depth	none	Bacteria	Marinimicrobia	-	-	-	Marinimicrobia genera incertae sedis	uncultured_eubacterium(U41450)	Northeast subarctic Pacific Ocean, Station P26, 500m depth Northeast subarctic Pacific Ocean, Station P26, 500m depth Northeast subarctic Pacific Ocean, Station P4, 500m depth Northeast subarctic Pacific Ocean, Station P26, 500m depth Namibian upwelling system oxygen minimum zone of the tropical Mexican Pacific oxygen minimum zone of the tropical Mexican Pacific ocean water CALCOFI Line 67-H3 dep…	none| none| none| none| none| none| none| none| none| none| none| none| none| none| none| none| none| none| none| none|
ASV115	100	MG876327	oxygen minimum zone of the tropical Mexican Pacific	none	Bacteria	Marinimicrobia	-	-	-	Marinimicrobia genera incertae sedis	uncultured_eubacterium(U41450)	oxygen minimum zone of the tropical Mexican Pacific ocean water bottom seawater Northeast subarctic Pacific Ocean, Station P4, 500m depth Northeast subarctic Pacific Ocean, Station P4, 500m depth Northeast subarctic Pacific Ocean, Station P4, 500m depth seawater none ocean water CALCOFI Line 67-H3 depth of 5m size fraction 0.8-3.0 um hydrothermal vent plume from Juan de Fuca Ridge PCR-derived seq…	none| none| none| none| none| none| none none none| none| none| none| none| none| none| none| none| none| none| none|
ASV144	100	KX934681	CALCOFI Line 67-H3 depth of 5m size fraction 0.1-0.8 um	none	Bacteria	Marinimicrobia	-	-	-	Marinimicrobia genera incertae sedis	uncultured_eubacterium(U41450)	CALCOFI Line 67-H3 depth of 5m size fraction 0.1-0.8 um CALCOFI Line 67-H3 depth of 5m size fraction 0.1-0.8 um Northeast subarctic Pacific Ocean, Station P26, 10m depth seawater Saanich Inlet, Station S3, 125m depth Northeast subarctic Pacific Ocean, Station P12, 10m depth Saanich Inlet, 10 m depth Saanich Inlet, 10 m depth Saanich Inlet, 10 m depth Saanich Inlet, 10 m depth Saanich Inlet, 10 m …	none| none| none| none none| none| none| none| none| none| none| none| none| none| none| none| none| none| none| none|
ASV171	100	GQ348693	Saanich Inlet, 10 m depth	none	Bacteria	Marinimicrobia	-	-	-	Marinimicrobia genera incertae sedis	uncultured_eubacterium(U41450)	Saanich Inlet, 10 m depth ocean water ocean water ocean water Water above the Japan Trench Saanich Inlet, Station S3, 125m depth PCR-derived sequence from deep-sea water at a depth of 5,050 m at station R ocean water collected from 6,000m depth within the Puerto Rico Trench Eastern North Pacific Ocean, Station P4, 1000 m depth Saanich Inlet, 100 m depth oxygen minimum zone of the tropical Mexican…	none| none| none| none| none| none| none| none| none| none| none| none| none| none| none| none| none| none| none| none
ASV195	99.605	KF227752	marine	none	Bacteria	Marinimicrobia	-	-	-	Marinimicrobia genera incertae sedis	uncultured_eubacterium(U41450)	marine marine Gulf of Mexico Northeast subarctic Pacific Ocean, Station P26, 2000m depth Northeast subarctic Pacific Ocean, Station P26, 1000m depth Northeast subarctic Pacific Ocean, Station P12, 2000m depth Northeast subarctic Pacific Ocean, Station P12, 2000m depth Northeast subarctic Pacific Ocean, Station P4, 1300m depth Northeast subarctic Pacific Ocean, Station P4, 1300m depth Northeast su…	none none none| none| none| none| none| none| none| none| none| none| none| none| none| none| none| none| none| none|
ASV204	99.605	HM023244	water around 20m depth	none	Bacteria	Marinimicrobia	-	-	-	Marinimicrobia genera incertae sedis	uncultured_eubacterium(U41450)	water around 20m depth glass fiber prefiltered bacterioplankton DNA collected at 70M from the San Pedro Ocean Time Series oxygen minimum zone of the tropical Mexican Pacific ocean water ocean water water around 20m depth ocean water collected from Hawaii Ocean Time-series Station ALOHA ocean water collected from Hawaii Ocean Time-series Station ALOHA PCR amplicon from a single fosmid library pool…	none| none| none| none| none| none| none| none| none| none none| none| none| none| none| none| none none| none| none|
ASV354	100	KF227752	marine	none	Bacteria	Marinimicrobia	-	-	-	Marinimicrobia genera incertae sedis	uncultured_eubacterium(U41450)	marine marine Gulf of Mexico Northeast subarctic Pacific Ocean, Station P26, 2000m depth Northeast subarctic Pacific Ocean, Station P26, 1000m depth Northeast subarctic Pacific Ocean, Station P12, 2000m depth Northeast subarctic Pacific Ocean, Station P12, 2000m depth Northeast subarctic Pacific Ocean, Station P4, 1300m depth Northeast subarctic Pacific Ocean, Station P4, 1300m depth Northeast su…	none none none| none| none| none| none| none| none| none| none| none| none| none| none| none| none| none| none| none|
ASV43	100	MH426997	estuary turbidity maxima	none	Bacteria	NA	NA	NA	NA	NA	NA	estuary turbidity maxima ocean water Water above the Japan Trench 300m depth water samples filtered on 0.22 micron filter paper; derived from the Southern ocean iron fertilization experiment (LOHAFEX) 300m depth water samples filtered on 0.22 micron filter paper; derived from the Southern ocean iron fertilization experiment (LOHAFEX) marine marine seawater from pelagic station at 325 m depth, 386…	none| none| none| none| none| none none none| none| none| none| none| none| none| none| none| none| none| none| none|
ASV47	100	KF170421	Saanich Inlet, Station S3, 125m depth	none	Bacteria	NA	NA	NA	NA	NA	NA	Saanich Inlet, Station S3, 125m depth Saanich Inlet, 120 m depth Saanich Inlet, 120 m depth Saanich Inlet, 120 m depth Saanich Inlet, 120 m depth Saanich Inlet, 100 m depth Saanich Inlet, 120 m depth Saanich Inlet, 100 m depth Saanich Inlet, 100 m depth Saanich Inlet, 10 m depth water from deep-sea coral reef off Norway water from deep-sea coral reef off Norway glass fiber prefiltered bacteriopla…	none| none| none| none| none| none| none| none| none| none| none| none| none| none| none| none| none| none| none| none|
ASV75	100	KF170425	Northeast subarctic Pacific Ocean, Station P4, 1300m depth	none	Bacteria	NA	NA	NA	NA	NA	NA	Northeast subarctic Pacific Ocean, Station P4, 1300m depth Northeast subarctic Pacific Ocean, Station P26, 1000m depth Northeast subarctic Pacific Ocean, Station P26, 1000m depth Northeast subarctic Pacific Ocean, Station P12, 1000m depth Northeast subarctic Pacific Ocean, Station P4, 1000m depth Northeast subarctic Pacific Ocean, Station P4, 1000m depth Northeast subarctic Pacific Ocean, Station…	none| none| none| none| none| none| none| none| none| none| none| none| none| none| none| none| none| none| none none|
ASV181	96.443	GQ916503	within and outside of a Karenia brevis bloom	none	Bacteria	NA	NA	NA	NA	NA	NA	within and outside of a Karenia brevis bloom seawater bioleaching system of Dexing copper mine rhizosphere soil soil soil sponge wastewater and groundwater soil of a tobacco plantation soil soil or post-volcanic pyroclastic surface soil or post-volcanic pyroclastic surface none soil or post-volcanic pyroclastic surface wastewater and groundwater freshwater biofilm none soil or post-volcanic pyroc…	none| none none| none none none none none none| none| none none| none| none none| none| none| none none| none
ASV221	100	MG876322	oxygen minimum zone of the tropical Mexican Pacific	none	Bacteria	NA	NA	NA	NA	NA	NA	oxygen minimum zone of the tropical Mexican Pacific South Atlantic, subtropical ocean gyre sea water collected from 500m Northeast subarctic Pacific Ocean, Station P26, 1000m depth Northeast subarctic Pacific Ocean, Station P26, 1000m depth Northeast subarctic Pacific Ocean, Station P26, 500m depth Northeast subarctic Pacific Ocean, Station P4, 500m depth Northeast subarctic Pacific Ocean, Statio…	none| none| none| none| none| none| none| none| none| none| none| none| none| none| none| none| none| none| none| none|
ASV287	99.209	KP989167	seawater	none	Bacteria	NA	NA	NA	NA	NA	NA	seawater filtered seawater CALCOFI Line 67-H3 depth of 5m size fraction 0.8-3.0 um water at depth of 1000m CALCOFI Line 67-155 depth of 86m size fraction 3.0-20 um Northeast subarctic Pacific Ocean, Station P4, 1300m depth ocean water CALCOFI Line 67-H3 depth of 5m size fraction 0.8-3.0 um Northeast subarctic Pacific Ocean, Station P26, 2000m depth Water above the Japan Trench 0.8 micron prefilte…	none none| none| none| none| none| none| none| none| none| none| none| none| none| none| none| none| none| none| none|
ASV293	100	KX427837	ocean water	none	Bacteria	NA	NA	NA	NA	NA	NA	ocean water ocean water CALCOFI Line 67-70 depth of 10m size fraction 0.1-0.8 um CALCOFI Line 67-H3 depth of 5m size fraction 0.8-3.0 um CALCOFI Line 67-H3 depth of 5m size fraction 0.1-0.8 um CALCOFI Line 67-H3 depth of 5m size fraction 0.1-0.8 um CALCOFI Line 67-H3 depth of 5m size fraction 0.8-3.0 um CALCOFI Line 67-H3 depth of 5m size fraction 0.8-3.0 um CALCOFI Line 67-H3 depth of 5m size fr…	none| none| none| none| none| none| none| none| none| none| none| none| none| none| none| none| none| none| none| none|
ASV360	100	KY277057	Southern Korean coastal waters	none	Bacteria	NA	NA	NA	NA	NA	NA	Southern Korean coastal waters CALCOFI Line 67-155 depth of 86m size fraction 0.8-3.0 um CALCOFI Line 67-155 depth of 86m size fraction 0.8-3.0 um CALCOFI Line 67-H3 depth of 5m size fraction 0.8-3.0 um CALCOFI Line 67-H3 depth of 5m size fraction 0.8-3.0 um CALCOFI Line 67-H3 depth of 5m size fraction 0.8-3.0 um within and outside of a Karenia brevis bloom CALCOFI Line 67-H3 depth of 5m size fra…	none| none| none| none| none| none| none| none| none| none| none| none none| none| none| none| none| none| none| none|
ASV471	98.814	FR714962	seawater	none	Bacteria	NA	NA	NA	NA	NA	NA	seawater Saanich Inlet, 120 m depth water at depth of 996m Saanich Inlet, 100 m depth Saanich Inlet, 200 m depth Saanich Inlet, 200 m depth Saanich Inlet, 100 m depth Saanich Inlet, 100 m depth Saanich Inlet, 10 m depth Saanich Inlet, 10 m depth Saanich Inlet, 10 m depth Saanich Inlet, 10 m depth Saanich Inlet, 100 m depth Saanich Inlet, 100 m depth Saanich Inlet, 100 m depth Baltic Sea - mesocos…	none none| none| none| none| none| none| none| none| none| none| none| none| none| none| none| none| none| none| none|
ASV483	100	KX427827	ocean water	none	Bacteria	NA	NA	NA	NA	NA	NA	ocean water Saanich Inlet, 120 m depth Saanich Inlet, 120 m depth Saanich Inlet, 100 m depth Saanich Inlet, 100 m depth Saanich Inlet, 120 m depth Saanich Inlet, 200 m depth deep-sea octacoral deep-sea octacoral deep-sea octacoral deep-sea octacoral deep-sea octacoral Northeast subarctic Pacific Ocean, Station P12, 2000m depth deep-sea octacoral ocean water ocean water Saanich Inlet, 100 m depth …	none| none| none| none| none| none| none| none| none| none| none| none| none| none| none| none| none| none| none| none|
ASV620	100	HQ870478	Saanich Inlet, micro-oxic marine water column, 120 m depth	none	Bacteria	NA	NA	NA	NA	NA	NA	Saanich Inlet, micro-oxic marine water column, 120 m depth Saanich Inlet, micro-oxic marine water column, 120 m depth Saanich Inlet, oxygenated marine water column, 100 m depth Saanich Inlet, oxygenated marine water column, 100 m depth Saanich Inlet, oxygenated marine water column, 200 m depth Saanich Inlet, oxygenated marine water column, 100 m depth Saanich Inlet, oxygenated marine water column…	none| none| none| none| none| none| none| none| none none| none| none| none| none| none| none| none| none| none| none|
ASV15	100	MH077525	seawater, -100	none	Bacteria	Proteobacteria	Alphaproteobacteria	-	SAR11	Candidatus Pelagibacter	Pelagibacter_ubique(CP000084)	seawater, -100 seawater Spring_source_water Southern Korean coastal waters The periderm part of Astragalus membranaceus or Astragalus membranaceus var. mongolicus plant roots seawater, -100 seawater, -100 seawater, -100 seawater, -50.4 seawater, -50.4 seawater, -50.6 seawater, -50.6 seawater, -21.2 seawater, -21.2 seawater, -21.2 seawater, -71.6 seawater, -71.6 seawater, -71.6 seawater, -71.6	Aaptos aaptos| Xestospongia muta| none none none| none| none| none| none| none| none| none| none| none| none| none| none| none| none| none|
ASV89	100	MG876132	oxygen minimum zone of the tropical Mexican Pacific	none	Bacteria	Proteobacteria	Alphaproteobacteria	-	SAR11	Candidatus Pelagibacter	Pelagibacter_ubique(CP000084)	oxygen minimum zone of the tropical Mexican Pacific seawater, -100 seawater, -100 seawater, -100 seawater, -100 seawater, -76 seawater, -76 seawater, -50.4 seawater, -50.4 seawater, -50.4 seawater, -50.4 seawater, -50.4 seawater, -50.4 seawater, -50.4 seawater, -50.4 seawater, -50.4 seawater, -50.6 seawater, -50.6 seawater, -50.6 seawater, -50.6	none| none| none| none| none| none| none| none| none| none| none| none| none| none| none| none| none| none| none| none|
ASV116	100	MG012977	seawater	none	Bacteria	Proteobacteria	Alphaproteobacteria	-	SAR11	Candidatus Pelagibacter	Pelagibacter_ubique(CP000084)	seawater chlrophyll maxima (~30m) water samples filtered on 0.22 micron filter paper; derived from the Southern ocean iron fertilization experiment (LOHAFEX) filtered surface sea water in South Pacific Ocean filtered surface sea water in South Pacific Ocean 5m depth, Northern Adriatic Sea, NE Mediterranean marine bulk water water sample, 270m depth Line P Station P8 depth of 10m Northeast subarct…	none none| none| none| none| none| none| none| none| none| none| none| none| none| none| none| none| none| none| none|
ASV134	100	MH077462	seawater, -100	none	Bacteria	Proteobacteria	Alphaproteobacteria	-	SAR11	Candidatus Pelagibacter	Pelagibacter_ubique(CP000084)	seawater, -100 seawater, -203 seawater, -203 seawater, -50.4 seawater, -50.4 seawater, -21.2 seawater, -21.2 seawater, -71.6 seawater, -71.6 seawater, -71.6 seawater, -71.6 seawater, -71.6 seawater, -71.6 seawater, -99.7 seawater, -99.7 seawater, -99.7 seawater, -89.9 seawater, -89.9 seawater, -89.9 seawater, -90.8	none| none| none| none| none| none| none| none| none| none| none| none| none| none| none| none| none| none| none| none|
ASV164	100	KX935830	CALCOFI Line 67-70 depth of 10m size fraction 0.1-0.8 um	none	Bacteria	Proteobacteria	Alphaproteobacteria	-	SAR11	Candidatus Pelagibacter	Pelagibacter_ubique(CP000084)	CALCOFI Line 67-70 depth of 10m size fraction 0.1-0.8 um sea water 100m depth water samples filtered on 0.22 micron filter paper; derived from the Southern ocean iron fertilization experiment (LOHAFEX) chlrophyll maxima (~30m) water samples filtered on 0.22 micron filter paper; derived from the Southern ocean iron fertilization experiment (LOHAFEX) 100m depth water samples filtered on 0.22 micron…	none| none| none| none| none| none| none| none| none| none| none| none| none| none| none| none| none| none| none| none|
ASV207	100	MN145737	seawater	none	Bacteria	Proteobacteria	Alphaproteobacteria	-	SAR11	Candidatus Pelagibacter	Pelagibacter_ubique(CP000084)	seawater seawater, -100 seawater, -100 seawater, -100 seawater, -203 seawater, -203 seawater, -203 seawater, -203 seawater, -76 seawater, -76 seawater, -76 seawater, -50.4 seawater, -50.4 seawater, -50.4 seawater, -50.6 seawater, -50.6 seawater, -50.6 seawater, -50.6 seawater, -50.6 seawater, -50.6	none none| none| none| none| none| none| none| none| none| none| none| none| none| none| none| none| none| none| none|
ASV260	100	KY194665	ocean water	none	Bacteria	Proteobacteria	Alphaproteobacteria	-	SAR11	Candidatus Pelagibacter	Pelagibacter_ubique(CP000084)	ocean water ocean water ocean water deep-sea water ocean water ocean water ocean water deep seawater deep seawater Sargasso Sea water column affected by Gulf oil spill seawater from coral reef at 365 m depth, mid-Norwegian continental margin bottom seawater bottom seawater Northeast subarctic Pacific Ocean, Station P26, 2000m depth Northeast subarctic Pacific Ocean, Station P12, 1000m depth North…	none| none| none| none| none| none| none| none| none| none| none| none| none| none| none| none| none| none| none| none|
ASV289	100	JX441501	Indian Ocean	none	Bacteria	Proteobacteria	Alphaproteobacteria	-	SAR11	Candidatus Pelagibacter	Pelagibacter_ubique(CP000084)	Indian Ocean 300m depth water samples filtered on 0.22 micron filter paper; derived from the Southern ocean iron fertilization experiment (LOHAFEX) 300m depth water samples filtered on 0.22 micron filter paper; derived from the Southern ocean iron fertilization experiment (LOHAFEX) seawater from coral reef at 365 m depth, mid-Norwegian continental margin hydrothermal vent hydrothermal vent hydrot…	none| none| none| none| none| none| none| none| none| none| none| none| none| none| none| none| none| none| none| none|
ASV306	100	MH075284	seawater, -112	none	Bacteria	Proteobacteria	Alphaproteobacteria	-	SAR11	Candidatus Pelagibacter	Pelagibacter_ubique(CP000084)	seawater, -112 ocean water seawater from pelagic station at 325 m depth, 386 m above Nyegga cold seeps, mid-Norwegian continental margin hydrothermal vent bottom seawater Northeast subarctic Pacific Ocean, Station P4, 1300m depth Northeast subarctic Pacific Ocean, Station P4, 500m depth water at depth of 1000m deep-sea ocean (700-800 depth from sea surface) deep-sea ocean (700-800 depth from sea …	none| none| none| none| none| none| none| none| none| none| none none| none| none| none| none| none| none| none| none|
ASV375	100	MH077263	seawater, -50.4	none	Bacteria	Proteobacteria	Alphaproteobacteria	-	SAR11	Candidatus Pelagibacter	Pelagibacter_ubique(CP000084)	seawater, -50.4 Southern Korean coastal waters oxygen minimum zone of the tropical Mexican Pacific oxygen minimum zone of the tropical Mexican Pacific seawater, -50.4 seawater, -71.6 seawater, -89.9 seawater, -89.9 seawater, -90.8 seawater, -119 seawater, -119 seawater, -5 seawater, -14 anaerobic digestion reactor Surface water marine water marine water marine water marine water	none| none| none| none| none| none| none| none| none| none| none| none| none| none| none| none| none| none| none| none|
ASV410	100	KX427818	ocean water	none	Bacteria	Proteobacteria	Alphaproteobacteria	-	SAR11	Candidatus Pelagibacter	Pelagibacter_ubique(CP000084)	ocean water water at depth of 252m Saanich Inlet, 100 m depth none ocean water ocean water 300m depth water samples filtered on 0.22 micron filter paper; derived from the Southern ocean iron fertilization experiment (LOHAFEX) 300m depth water samples filtered on 0.22 micron filter paper; derived from the Southern ocean iron fertilization experiment (LOHAFEX) outside of inactive hydrothermal sulfi…	none| none| none| none none| none| none| none| none| none| none| none| none| none| none| none| none| none| none| none|
ASV413	100	KY194541	ocean water	none	Bacteria	Proteobacteria	Alphaproteobacteria	-	SAR11	Candidatus Pelagibacter	Pelagibacter_ubique(CP000084)	ocean water ocean water ocean water ocean water sea water sea water sea water sea water ocean water ocean water ocean water sea water the East China Sea water column affected by Gulf oil spill water column affected by Gulf oil spill PCR-derived sequence from deep-sea water at a depth of 2,940 m at station N2 Gulf of Mexico bottom seawater HOT Station ALOHA, subtropical ocean gyre South Atlantic, …	none| none| none| none| none| none| none| none| none| none| none| none| none| none| none| none| none| none| none| none|
ASV420	100	KY194363	ocean water	none	Bacteria	Proteobacteria	Alphaproteobacteria	-	SAR11	Candidatus Pelagibacter	Pelagibacter_ubique(CP000084)	ocean water ocean water ocean water South China Sea 0.8 micron prefiltered seawater from 180 m depth from the central gyre in the South Pacific Ocean seawater, -203 ocean water ocean water ocean water ocean water ocean water ocean water ocean water ocean water ocean water ocean water ocean water ocean water ocean water ocean water	none| none| none| none| none| none| none| none| none| none| none| none| none| none| none| none| none| none| none| none|
ASV498	100	JX529077	500m depth water samples filtered on 0.22 micron filter paper; derived from the Southern ocean iron fertilization experiment (LOHAFEX)	none	Bacteria	Proteobacteria	Alphaproteobacteria	-	SAR11	Candidatus Pelagibacter	Pelagibacter_ubique(CP000084)	500m depth water samples filtered on 0.22 micron filter paper; derived from the Southern ocean iron fertilization experiment (LOHAFEX) 500m depth water samples filtered on 0.22 micron filter paper; derived from the Southern ocean iron fertilization experiment (LOHAFEX) 500m depth water samples filtered on 0.22 micron filter paper; derived from the Southern ocean iron fertilization experiment (LOH…	none| none| none| none| none| none| none| none| none| none| none| none| none| none| none| none| none| none| none| none|
ASV508	100	HQ674472	Northeast subarctic Pacific Ocean, Station P26, 2000m depth	none	Bacteria	Proteobacteria	Alphaproteobacteria	-	SAR11	Candidatus Pelagibacter	Pelagibacter_ubique(CP000084)	Northeast subarctic Pacific Ocean, Station P26, 2000m depth PCR-derived sequence from hydrothermal fluid ocean water CALCOFI Line 67-155 depth of 86m size fraction 0.1-0.8 um Northeast subarctic Pacific Ocean, Station P12, 1000m depth Northeast subarctic Pacific Ocean, Station P4, 1300m depth Northeast subarctic Pacific Ocean, Station P4, 1000m depth Northeast subarctic Pacific Ocean, Station P4,…	none| none| none| none| none| none| none| none| none| none| none| none| none| none| none| none| none| none| none| none|
ASV158	100	KY276903	Southern Korean coastal waters	none	Bacteria	Proteobacteria	Alphaproteobacteria	Caulobacterales	Hyphomonadaceae	Hellea	Hellea_balneolensis(AY576758)	Southern Korean coastal waters none none Setae of Shinkaia crosnieri seawater seawater; next to dolphin Y seawater; next to dolphin W seawater; next to dolphin E seawater; next to dolphin E seawater; next to dolphin C seawater; next to dolphin A seawater; next to dolphin A seawater; next to dolphin A seawater; next to dolphin A seawater; next to dolphin A Balanophyllia europaea tissue naturally e…	none| Lessonia trabeculata| Gracilaria chilensis| Shinkaia crosnieri after methane-added rearing for 3months| none none| none| none| none| none| none| none| none| none| none| none| none| none| none| none|
ASV21	100	MH075006	seawater, -55	none	Bacteria	Proteobacteria	Alphaproteobacteria	NA	NA	NA	NA	seawater, -55 seawater, -20 marine water CALCOFI Line 67-155 depth of 86m size fraction 0.1-0.8 um seawater; next to dolphin Y seawater; next to dolphin Y seawater; next to dolphin W seawater; next to dolphin W seawater; next to dolphin U seawater; next to dolphin I seawater; next to dolphin I seawater; next to dolphin D seawater; next to dolphin D seawater; next to dolphin C seawater; next to do…	none| none| none| none| none| none| none| none| none| none| none| none| none| none| none| none| none| none| none| none|
ASV56	100	KY275648	Southern Korean coastal waters	none	Bacteria	Proteobacteria	Alphaproteobacteria	NA	NA	NA	NA	Southern Korean coastal waters oxygen minimum zone of the tropical Mexican Pacific seawater, -50.4 seawater, -21.2 seawater, -21.2 seawater, -21.2 seawater, -21.2 seawater, -21.2 seawater, -21.2 seawater, -71.6 seawater, -90.8 seawater, -90.8 seawater, -119 seawater, -119 seawater, -119 seawater, -119 seawater, -119 seawater, -100 seawater, -8 seawater, -8	none| none| none| none| none| none| none| none| none| none| none| none| none| none| none| none| none| none| none| none|
ASV202	100	JX441504	Indian Ocean	none	Bacteria	Proteobacteria	Alphaproteobacteria	NA	NA	NA	NA	Indian Ocean marine surface coastal water 500m depth water samples filtered on 0.22 micron filter paper; derived from the Southern ocean iron fertilization experiment (LOHAFEX) marine seawater from coral reef at 365 m depth, mid-Norwegian continental margin Saanich Inlet, 100 m depth oxygen minimum zone of the tropical Mexican Pacific seawater, -21.2 seawater, -90.8 seawater, -180 ocean water ana…	none| none none| none| none none| none| none| none| none| none| none| none| none| none| none| none| none| none| none|
ASV224	99.209	MH075006	seawater, -55	none	Bacteria	Proteobacteria	Alphaproteobacteria	NA	NA	NA	NA	seawater, -55 seawater, -20 marine water CALCOFI Line 67-155 depth of 86m size fraction 0.1-0.8 um seawater; next to dolphin Y seawater; next to dolphin Y seawater; next to dolphin W seawater; next to dolphin W seawater; next to dolphin U seawater; next to dolphin I seawater; next to dolphin I seawater; next to dolphin D seawater; next to dolphin D seawater; next to dolphin C seawater; next to do…	none| none| none| none| none| none| none| none| none| none| none| none| none| none| none| none| none| none| none| none|
ASV247	100	MG876538	oxygen minimum zone of the tropical Mexican Pacific	none	Bacteria	Proteobacteria	Alphaproteobacteria	NA	NA	NA	NA	oxygen minimum zone of the tropical Mexican Pacific oxygen minimum zone of the tropical Mexican Pacific oxygen minimum zone of the tropical Mexican Pacific seawater, -76 seawater, -76 seawater, -50.4 seawater, -50.4 seawater, -89.9 seawater, -89.9 seawater, -89.9 seawater, -90.8 seawater, -100 seawater, -180 seawater, -14 seawater, -14 seawater, -14 seawater, -14 seawater, -14 seawater, -14 seawa…	none| none| none| none| none| none| none| none| none| none| none| none| none| none| none| none| none| none| none| none|
ASV264	100	KY194360	ocean water	none	Bacteria	Proteobacteria	Alphaproteobacteria	NA	NA	NA	NA	ocean water deep seawater seawater from pelagic station at 325 m depth, 386 m above Nyegga cold seeps, mid-Norwegian continental margin oxygen minimum zone in eastern South Pacific off Chile ocean water ocean water ocean water 500m depth water samples filtered on 0.22 micron filter paper; derived from the Southern ocean iron fertilization experiment (LOHAFEX) marine PCR-derived sequence from deep…	none| none| none| none| none| none| none| none| none none| none| none| none| none| none| none| none| none| none| none|
ASV328	100	GQ350321	Saanich Inlet, 120 m depth	none	Bacteria	Proteobacteria	Alphaproteobacteria	NA	NA	NA	NA	Saanich Inlet, 120 m depth deep-sea octacoral surface water marine water at depth of 410m Namibian upwelling system water at depth of 395m Northeast subarctic Pacific Ocean, Station P12, 2000m depth Southern Korean coastal waters CALCOFI Line 67-155 depth of 86m size fraction 0.1-0.8 um Water above the Japan Trench seawater; next to dolphin E NW Mediterranean seawater Antarctic sea water collecte…	none| none| none| none none| none| none| none| none| none| none| none| none| none| none| none| none| none| none| none|
ASV372	100	JQ678368	hydrothermal vent plume from Juan de Fuca Ridge	none	Bacteria	Proteobacteria	Alphaproteobacteria	NA	NA	NA	NA	hydrothermal vent plume from Juan de Fuca Ridge PCR-derived sequence from deep-sea water at a depth of 3,500 m at station R Northeast subarctic Pacific Ocean, Station P12, 2000m depth Northeast subarctic Pacific Ocean, Station P4, 1000m depth Northeast subarctic Pacific Ocean, Station P4, 1000m depth Northeast subarctic Pacific Ocean, Station P12, 500m depth Northeast subarctic Pacific Ocean, Sta…	none| none| none| none| none| none| none| none| none| none| none| none| none| none| none| none| none| none| none| none
ASV374	100	KF227690	marine	none	Bacteria	Proteobacteria	Alphaproteobacteria	NA	NA	NA	NA	marine water at depth of 252m seawater, -21.2 ocean water ocean water anaerobic digestion reactor ocean water deep seawater marine water column affected by Gulf oil spill water column affected by Gulf oil spill seawater from pelagic station at 325 m depth, 386 m above Nyegga cold seeps, mid-Norwegian continental margin oxygen minimum zone in eastern South Pacific off Chile glass fiber prefiltered…	none none| none| none| none| none| none| none| none none| none| none| none| none| none none| none| none| none| none|
ASV388	100	MG875678	oxygen minimum zone of the tropical Mexican Pacific	none	Bacteria	Proteobacteria	Alphaproteobacteria	NA	NA	NA	NA	oxygen minimum zone of the tropical Mexican Pacific seawater, -50.4 seawater, -99.7 PCR derived sequence from a water column (147m) on the Challenger Deep at the Mariana Trench seawater from pelagic station at 325 m depth, 386 m above Nyegga cold seeps, mid-Norwegian continental margin Southern Korean coastal waters oxygen minimum zone of the tropical Mexican Pacific seawater, -50.4 seawater, -21…	none| none| none| none| none| none| none| none| none| none| none| none| none| none| none| none| none| none| none| none|
ASV511	100	LC087241	Water above the Japan Trench	none	Bacteria	Proteobacteria	Alphaproteobacteria	NA	NA	NA	NA	Water above the Japan Trench Line P Station P4 depth of 10m Saanich Inlet, 100 m depth Saanich Inlet, 10 m depth sea water collected from 200m Northeast subarctic Pacific Ocean, Station P26, 10m depth Northeast subarctic Pacific Ocean, Station P12, 10m depth Saanich Inlet, 120 m depth Saanich Inlet, 100 m depth Water above the Japan Trench water sample, 270m depth Antarctic sea water collected fr…	none| none| none| none| none| none| none| none| none| none| none| none| none| none| none| none| none| none| none| none|
ASV78	100	MK175584	Coral tissue, mucus, and skeleton	Astrangia poculata	Bacteria	Proteobacteria	Alphaproteobacteria	Rhizobiales	Methylocystaceae	Terasakiella	Emcibacter_nanhaiensis(NR_136430.1)	Coral tissue, mucus, and skeleton Spring_source_water SO191-2-45 water sample, 1.5m depth water sample, 1.5m depth deoxygenated seawater from the Halfdan oil field Antarctic sea water collected from 5m marine and sewage microcosm Saanich Inlet, 120 m depth Saanich Inlet, 200 m depth Saanich Inlet, 100 m depth ocean water marine surface water marine surface water Saanich Inlet, 100 m depth Saanich…	Astrangia poculata| none none none| none| none| none| none| none| none| none| none| none| none| none| none| none| Ircinia strobilina| Ircinia strobilina| Axinella corrugata|
ASV349	99.605	KM222851	0.8 micron prefiltered seawater from 180 m depth from the central gyre in the South Pacific Ocean	none	Bacteria	Proteobacteria	Alphaproteobacteria	Rhizobiales	NA	NA	NA	0.8 micron prefiltered seawater from 180 m depth from the central gyre in the South Pacific Ocean 0.8 micron prefiltered seawater from 180 m depth from the central gyre in the South Pacific Ocean 0.8 micron prefiltered seawater from 180 m depth from the central gyre in the South Pacific Ocean PCR derived sequence from a water column (147m) on the Challenger Deep at the Mariana Trench seawater, -2…	none| none| none| none| none| none| none| none| none| none| none| none| none| none none| none| none| none| none| none|
ASV151	100	LC543483	coastal seawater	none	Bacteria	Proteobacteria	Alphaproteobacteria	Rhodobacterales	Rhodobacteraceae	Litoreibacter	Litoreibacter_janthinus(AB518880)	coastal seawater coastal ocean with bloom coastal ocean with bloom coastal ocean with bloom coastal ocean with bloom Coastal marine surface water Coastal marine surface water none none coastal seawater without nutrient amendment incubated at 12 deg.C for 1 day coastal seawater without nutrient amendment incubated at 6 deg.C for 3 days coastal seawater without nutrient amendment incubated at 6 deg…	none| none| none| none| none| none| none| none none none| none| none| none none none none none none| none none
ASV179	100	JQ199500	seawater; next to dolphin W	none	Bacteria	Proteobacteria	Alphaproteobacteria	Rhodobacterales	Rhodobacteraceae	Litoreibacter	Litoreibacter_janthinus(AB518880)	seawater; next to dolphin W Gulf of Maine (CFDA bacterioplankton fraction) Newport Harbour, RI Newport Harbour, RI mixed Dinoflagellate bloom from Scripps Pier coastal bacterioplankton sample of Plum Island Sound Estuary CALCOFI Line 67-H3 depth of 5m size fraction 0.1-20 um seawater; next to dolphin A seawater; next to dolphin A Gulf of Maine (CFDA bacterioplankton fraction) Newport Harbour, RI …	none| none| none| none| none| none| none| none| none| none| none| none| none| none| Gloiopeltis furcata| Haliotis diversicolor supertexta| none| none| Ciona intestinalis| Ciona intestinalis|
ASV146	100	MH074952	seawater, -20	none	Bacteria	Proteobacteria	Alphaproteobacteria	Rhodobacterales	Rhodobacteraceae	Loktanella	Loktanella_litorea(JN885197)	seawater, -20 seawater CALCOFI Line 67-70 depth of 10m size fraction 0.1-0.8 um CALCOFI Line 67-70 depth of 10m size fraction 0.1-0.8 um CALCOFI Line 67-70 depth of 10m size fraction 0.8-3.0 um CALCOFI Line 67-70 depth of 10m size fraction 0.8-3.0 um CALCOFI Line 67-70 depth of 10m size fraction 0.1-0.8 um CALCOFI Line 67-70 depth of 10m size fraction 0.1-0.8 um CALCOFI Line 67-70 depth of 10m si…	none| none none| none| none| none| none| none| none| none| none| none| none| none| none| none| none| none| none| none|
ASV70	100	MN145753	seawater	none	Bacteria	Proteobacteria	Alphaproteobacteria	Rhodobacterales	Rhodobacteraceae	NA	NA	seawater oxygen minimum zone of the tropical Mexican Pacific seawater, -76 seawater, -50.6 seawater, -71.6 seawater, -57.7 seawater, -8 seawater, -10 seawater, -5 seawater, -180 seawater, -20 seawater, -20 seawater, -20 seawater, -20 seawater free-living bacterial community in surface seawater surface sea water anaerobic digestion reactor marine water marine water	none none| none| none| none| none| none| none| none| none| none| none| none| none| none none| none| none| none| none|
ASV118	100	MH077510	seawater, -100	none	Bacteria	Proteobacteria	Alphaproteobacteria	Rhodobacterales	Rhodobacteraceae	NA	NA	seawater, -100 CALCOFI Line 67-70 depth of 10m size fraction 0.8-3.0 um CALCOFI Line 67-155 depth of 86m size fraction 0.8-3.0 um CALCOFI Line 67-155 depth of 5m size fraction 0.1-0.8 um CALCOFI Line 67-155 depth of 86m size fraction 3.0-20 um CALCOFI Line 67-70 depth of 10m size fraction 0.1-0.8 um 100m depth water samples filtered on 0.22 micron filter paper; derived from the Southern ocean iro…	none| none| none| none| none| none| none| none| none| none| none| none| none| none| none| none| none| none| none| none|
ASV131	100	MK140968	none	none	Bacteria	Proteobacteria	Alphaproteobacteria	Rhodobacterales	Rhodobacteraceae	NA	NA	none seawater, -20 none CALCOFI Line 67-155 depth of 86m size fraction 0.1-0.8 um seawater; next to dolphin A intestine of aquaculture olive flounder filtered surface sea water in South Pacific Ocean filtered surface sea water in South Pacific Ocean 21m depth, Northern Adriatic Sea, NE Mediterranean seawater from pelagic station at 325 m depth, 386 m above Nyegga cold seeps, mid-Norwegian contine…	none none| none none| none| none| none| none| none| none| none| none| none| Argopecten purpuratus| none| none| none| none| none| none|
ASV135	100	MK588995	gut microbiome of Litopenaeus vannamei	none	Bacteria	Proteobacteria	Alphaproteobacteria	Rhodobacterales	Rhodobacteraceae	NA	NA	gut microbiome of Litopenaeus vannamei ocean water none seawater; next to dolphin A 100m depth water samples filtered on 0.22 micron filter paper; derived from the Southern ocean iron fertilization experiment (LOHAFEX) chlrophyll maxima (~30m) water samples filtered on 0.22 micron filter paper; derived from the Southern ocean iron fertilization experiment (LOHAFEX) 300m depth water samples filter…	none| none| Fucus spiralis| none| none| none| none| none| none| none| none| none| none| none| none| none| none| none| none| none|
ASV225	100	MH077350	seawater, -76	none	Bacteria	Proteobacteria	Alphaproteobacteria	Rhodobacterales	Rhodobacteraceae	NA	NA	seawater, -76 none filtered surface sea water in South Pacific Ocean filtered surface sea water in South Pacific Ocean filtered surface sea water in South Pacific Ocean filtered surface sea water in South Pacific Ocean filtered surface sea water in South Pacific Ocean Line P Station P4 depth of 10m Line P Station P8 depth of 10m Line P Station P8 depth of 10m Line P Station P8 depth of 10m marine…	none| Rhincalanus nasutus| none| none| none| none| none| none| none| none| none| none none| none| none| none| none none| none| none|
ASV518	99.605	MH075864	seawater, -10	none	Bacteria	Proteobacteria	Alphaproteobacteria	Rhodobacterales	Rhodobacteraceae	Oceanicola	Oceanicola_granulosus(AY424896)	seawater, -10 CALCOFI Line 67-155 depth of 86m size fraction 0.8-3.0 um surface seawater, control microcosm Gulf of Mexico oil sheen depth=125m; Hawaii Ocean Time series cruise 157, station 2, cast 3, bottle 15 marine biofilm water around 20m depth ocean water collected from Hawaii Ocean Time-series Station ALOHA deep crustal water oxygen minimum zone of the tropical Mexican Pacific seawater, -50…	none| none| none| none| none| none| none| none| none| none| none| none| none| none| none| none| none| none| none| none|
ASV124	100	KX602026	surface sea water	none	Bacteria	Proteobacteria	Alphaproteobacteria	Rhodobacterales	Rhodobacteraceae	Planktomarina	Planktomarina_temperata(GQ369962)	surface sea water CALCOFI Line 67-H3 depth of 5m size fraction 0.1-20 um seawater; next to dolphin H seawater; next to dolphin C seawater; next to dolphin C Line P Station P4 depth of 10m Saanich Inlet, 100 m depth marine biome, fjord, coastal water marine biome, fjord, coastal water marine biome, fjord, coastal water marine biome, fjord, coastal water Newport Harbour, RI Newport Harbour, RI Loch…	none| none| none| none| none| none| none| none| none| none| none| none| none| none| none| none| none| Astrangia poculata| Astrangia poculata| Astrangia poculata|
ASV240	100	KY278708	Southern Korean coastal waters	none	Bacteria	Proteobacteria	Alphaproteobacteria	Rhodospirillales	NA	NA	NA	Southern Korean coastal waters Seawater in East China Sea Antarctic sea water collected from 5m Northeast subarctic Pacific Ocean, Station P26, 10m depth Northeast subarctic Pacific Ocean, Station P12, 10m depth Saanich Inlet, 100 m depth Saanich Inlet, 120 m depth Saanich Inlet, 120 m depth Saanich Inlet, 10 m depth Saanich Inlet, 100 m depth North Yellow Sea seawater Newport Harbour, RI Newport…	none| none| none| none| none| none| none| none| none| none| none| none| none| none| none| none| none| none| none| none|
ASV123	100	KX933016	CALCOFI Line 67-70 depth of 10m size fraction 0.8-3.0 um	none	Bacteria	Proteobacteria	Alphaproteobacteria	Rhodospirillales	Rhodospirillaceae	NA	NA	CALCOFI Line 67-70 depth of 10m size fraction 0.8-3.0 um CALCOFI Line 67-70 depth of 10m size fraction 0.8-3.0 um seawater; next to dolphin U seawater; next to dolphin U seawater; next to dolphin U seawater; next to dolphin O seawater; next to dolphin D 21m depth, Northern Adriatic Sea, NE Mediterranean surface seawater, Puget Sound Line P Station P4 depth of 10m mesocosm experiment, Northern Adr…	none| none| none| none| none| none| none| none| none| none| none| none| none| none| none| none| none| none| none| none|
ASV73	100	KX935610	CALCOFI Line 67-70 depth of 10m size fraction 0.1-0.8 um	none	Bacteria	Proteobacteria	Alphaproteobacteria	Rhodospirillales	Rhodospirillaceae	Nisaea	NA	CALCOFI Line 67-70 depth of 10m size fraction 0.1-0.8 um seawater; next to dolphin A seawater; next to dolphin A surface seawater, Puget Sound Line P Station P4 depth of 10m Line P Station P4 depth of 10m Saanich Inlet, 100 m depth Saanich Inlet, 100 m depth Saanich Inlet, 10 m depth Saanich Inlet, 10 m depth Saanich Inlet, 10 m depth CALCOFI Line 67-155 depth of 5m size fraction 0.8-3.0 um 100m …	none| none| none| none| none| none| none| none| none| none| none| none| none| none| none| none| none| none| none none|
ASV121	100	KX935631	CALCOFI Line 67-155 depth of 86m size fraction 0.1-0.8 um	none	Bacteria	Proteobacteria	Alphaproteobacteria	Rhodospirillales	Rhodospirillaceae	Oceanibaculum	Oceanibaculum_pacificum(FJ463255)	CALCOFI Line 67-155 depth of 86m size fraction 0.1-0.8 um corrosion biofilm surface seawater from Changjiang estuary and adjacent areas seawater; next to dolphin U seawater; next to dolphin G seawater; next to dolphin E filtered surface sea water in South Pacific Ocean surface seawater samples from China offshore waters and South China Sea Gulf of Maine (CFDA bacterioplankton fraction) Line P Sta…	none| none| none| none| none| none| none| none| none| none| none| none| none none none| none| none| none| none| none
ASV188	100	LR595537	Spring_source_water	none	Bacteria	Proteobacteria	Betaproteobacteria	Burkholderiales	NA	NA	NA	Spring_source_water Southern Korean coastal waters CALCOFI Line 67-70 depth of 10m size fraction 0.8-3.0 um Seawater in East China Sea seawater; next to dolphin W seawater; next to dolphin W seawater; next to dolphin U seawater; next to dolphin K seawater; next to dolphin I seawater; next to dolphin I seawater; next to dolphin I seawater; next to dolphin H seawater; next to dolphin G seawater; ne…	none none| none| none| none| none| none| none| none| none| none| none| none| none| none| none| none| none| none| none|
ASV268	100	HQ163370	Saanich Inlet, 100 m depth	none	Bacteria	Proteobacteria	Betaproteobacteria	Methylophilales	Methylophilaceae	Methylophilus	NA	Saanich Inlet, 100 m depth Saanich Inlet, 100 m depth Saanich Inlet, 100 m depth seawater, -55 seawater, -21.2 CALCOFI Line 67-70 depth of 10m size fraction 0.1-0.8 um CALCOFI Line 67-70 depth of 10m size fraction 0.1-0.8 um seawater; next to dolphin E filtered surface sea water at the contrasting non-bloom station in the Yellow Sea; the concentration of Chl a was 1.65 mg/m3 glass fiber prefilter…	none| none| none| none| none| none| none| none| none| none| none| none| none| none| none| none| none| none| none| none
ASV314	100	KX932589	CALCOFI Line 67-70 depth of 10m size fraction 0.1-0.8 um	none	Bacteria	Proteobacteria	Betaproteobacteria	Methylophilales	Methylophilaceae	Methylophilus	NA	CALCOFI Line 67-70 depth of 10m size fraction 0.1-0.8 um marine bulk water marine biome, fjord, coastal water CALCOFI Line 67-155 depth of 86m size fraction 0.1-0.8 um surface (~5m) water samples filtered on 0.22 micron filter paper; derived from the Southern ocean iron fertilization experiment (LOHAFEX) surface (~5m) water samples filtered on 0.22 micron filter paper; derived from the Southern o…	none| none| none| none| none| none| none| none| none| none| none none| none| none none| none| none| none| none| none|
ASV117	100	KX172418	Gulf of Mexico sediment	none	Bacteria	Proteobacteria	Betaproteobacteria	NA	NA	NA	NA	Gulf of Mexico sediment South Atlantic seawater and Lake Lugano Water above the Japan Trench Seawater in East China Sea seawater from coral reef at 365 m depth, mid-Norwegian continental margin marine bulk water marine bulk water marine bulk water Antarctic sea water collected from 5m Antarctic sea water collected from 5m 3 micron prefiltered seawater from surface water at station MOLA 3 micron p…	none| none| none| none| none| none| none| none| none| none| none| none| none| none| none| none| none| none| none| none|
ASV369	100	JX530479	100m depth water samples filtered on 0.22 micron filter paper; derived from the Southern ocean iron fertilization experiment (LOHAFEX)	none	Bacteria	Proteobacteria	Betaproteobacteria	NA	NA	NA	NA	100m depth water samples filtered on 0.22 micron filter paper; derived from the Southern ocean iron fertilization experiment (LOHAFEX) 100m depth water samples filtered on 0.22 micron filter paper; derived from the Southern ocean iron fertilization experiment (LOHAFEX) 500m depth water samples filtered on 0.22 micron filter paper; derived from the Southern ocean iron fertilization experiment (LOH…	none| none| none| none| none| none| none| none| none| none none| none| none| none| none| none| none| none| none| none|
ASV588	100	MG876743	oxygen minimum zone of the tropical Mexican Pacific	none	Bacteria	Proteobacteria	Deltaproteobacteria	Bdellovibrionales	Bacteriovoracaceae	Halobacteriovorax	Bacteriovorax_marinus(AF084854)	oxygen minimum zone of the tropical Mexican Pacific Saanich Inlet, 120 m depth oxygen minimum zone in eastern South Pacific off Chile surface coastal water sponge surface coastal water Southern Korean coastal waters soil soil soil or post-volcanic pyroclastic surface stalactite sample Saanich Inlet, 200 m depth Saanich Inlet, 200 m depth Saanich Inlet, 200 m depth Saanich Inlet, 200 m depth Saani…	none| none| none| none| none none| none| none none none| none| none| none| none| none| none| none| none| none| none|
ASV218	99.605	EF646124	Namibian upwelling system	none	Bacteria	Proteobacteria	Deltaproteobacteria	NA	NA	NA	NA	Namibian upwelling system filtered surface sea water in South Pacific Ocean oxygen minimum zone of the tropical Mexican Pacific 1000m-depth layer of the eastern tropical North Pacific Ocean Theonella spp. CALCOFI Line 67-155 depth of 86m size fraction 0.8-3.0 um Water above the Japan Trench Gulf of Mexico oil surface Northeast subarctic Pacific Ocean, Station P12, 2000m depth site S25 near Coco's…	none| none| none| none| none| none| none| none| none| none| none| none| none| none| none| none| none| none| none| none|
ASV292	100	GQ351249	Eastern North Pacific Ocean, Station P4, 1000 m depth	none	Bacteria	Proteobacteria	Deltaproteobacteria	NA	NA	NA	NA	Eastern North Pacific Ocean, Station P4, 1000 m depth deep seawater near IODP borehole 1301A, depth=2648 Theonella spp. Saanich Inlet, 100 m depth ocean water oxygen minimum zone of the tropical Mexican Pacific PCR derived sequence from a water column (400m) on the Challenger Deep at the Mariana Trench Northeast subarctic Pacific Ocean, Station P26, 500m depth HOT Station ALOHA, subtropical ocean…	none| none| none| none| none| none| none| none| none| none| none| none none none| none none none none| none| none
ASV295	100	JN562691	hydrothermal vent	none	Bacteria	Proteobacteria	Gammaproteobacteria	Chromatiales	NA	NA	NA	hydrothermal vent hydrothermal vent Water above the Japan Trench Water above the Japan Trench seawater mound 12 700m HOT Station ALOHA, subtropical ocean gyre Northeast subarctic Pacific Ocean, Station P26, 2000m depth Northeast subarctic Pacific Ocean, Station P12, 2000m depth Northeast subarctic Pacific Ocean, Station P12, 2000m depth Northeast subarctic Pacific Ocean, Station P4, 500m depth Ea…	none| none| none| none| none none| none| none| none| none| none| none| none| none| none| none| none| none| none| none|
ASV350	100	JX531345	500m depth water samples filtered on 0.22 micron filter paper; derived from the Southern ocean iron fertilization experiment (LOHAFEX)	none	Bacteria	Proteobacteria	Gammaproteobacteria	Chromatiales	NA	NA	NA	500m depth water samples filtered on 0.22 micron filter paper; derived from the Southern ocean iron fertilization experiment (LOHAFEX) 100m depth water samples filtered on 0.22 micron filter paper; derived from the Southern ocean iron fertilization experiment (LOHAFEX) seawater from pelagic station at 325 m depth, 386 m above Nyegga cold seeps, mid-Norwegian continental margin Northeast subarctic…	none| none| none| none| none| none| none| none| none| none none| none| none| none| none| none| none| Haliclona simulans| none| none
ASV494	97.628	KY276514	Southern Korean coastal waters	none	Bacteria	Proteobacteria	Gammaproteobacteria	Chromatiales	NA	NA	NA	Southern Korean coastal waters seawater; next to dolphin W marine bulk water Line P Station P4 depth of 10m Newport Harbour, RI Newport Harbour, RI Newport Harbour, RI Newport Harbour, RI Newport Harbour, RI glass fiber prefiltered bacterioplankton DNA collected at 5M depth from the San Pedro Ocean Time Series seawater; next to dolphin H 21m depth, Northern Adriatic Sea, NE Mediterranean northern…	none| none| none| none| none| none| none| none| none| none| none| none| none| none| none| none| none| none| none| none|
ASV567	100	LC087333	Water above the Japan Trench	none	Bacteria	Proteobacteria	Gammaproteobacteria	Chromatiales	NA	NA	NA	Water above the Japan Trench Water above the Japan Trench Northeast subarctic Pacific Ocean, Station P12, 2000m depth Northeast subarctic Pacific Ocean, Station P12, 2000m depth Eastern North Pacific Ocean, Station P4, 1000 m depth deep-sea octacoral hydrothermal vent hydrothermal vent seawater mound 12 700m HOT Station ALOHA, subtropical ocean gyre Northeast subarctic Pacific Ocean, Station P26,…	none| none| none| none| none| none| none| none| none none| none| none| none| none| none| none| none| none| none| none|
ASV160	100	JQ199772	seawater; next to dolphin Y	none	Bacteria	Proteobacteria	Gammaproteobacteria	Gammaproteobacteria incertae sedis	-	NA	NA	seawater; next to dolphin Y seawater; next to dolphin H seawater; next to dolphin E Saanich Inlet, 10 m depth Saanich Inlet, 10 m depth glass fiber prefiltered bacterioplankton DNA collected at 5M depth from the San Pedro Ocean Time Series seawater; next to dolphin A seawater, 2 m depth seawater, 2 m depth sponge endosome Baltic Sea - mesocosm surface coastal water water, 30 m depth, The Big Lake…	none| none| none| none| none| none| none| none| none| Tethya aurantium| none| none| none| none| none| Tethya aurantium| Tethya aurantium| none| none| none|
ASV16	100	JX530817	300m depth water samples filtered on 0.22 micron filter paper; derived from the Southern ocean iron fertilization experiment (LOHAFEX)	none	Bacteria	Proteobacteria	Gammaproteobacteria	NA	NA	NA	NA	300m depth water samples filtered on 0.22 micron filter paper; derived from the Southern ocean iron fertilization experiment (LOHAFEX) seawater from pelagic station at 325 m depth, 386 m above Nyegga cold seeps, mid-Norwegian continental margin seawater from pelagic station at 325 m depth, 386 m above Nyegga cold seeps, mid-Norwegian continental margin seawater from pelagic station at 325 m depth…	none| none| none| none| none| none| none| none| none| none| none| none| none| none| none| none| none| none| none| none|
ASV40	100	JQ198567	seawater; next to dolphin O	none	Bacteria	Proteobacteria	Gammaproteobacteria	NA	NA	NA	NA	seawater; next to dolphin O seawater; next to dolphin E Gulf of Maine (CTC bacterioplankton fraction) Gulf of Maine (CFDA bacterioplankton fraction) Saanich Inlet, 100 m depth Saanich Inlet, 100 m depth Saanich Inlet, 100 m depth Monterey Bay seawater Saanich Inlet, 10 m depth Saanich Inlet, 100 m depth Saanich Inlet, 100 m depth Saanich Inlet, 100 m depth Saanich Inlet, 100 m depth Saanich Inlet…	none| none| none| none| none| none| none| none| none| none| none| none| none| none| none| none| none| none| none| none|
[truncated: 40 more rows]

## Sheet: STable 8 biolum
Genus	ASV ID	Lowest Predicted Taxonomy Level	Percent ID to best BLASTn hit	Best hit accession # (number sequences same percent id)	Best hit Description and Source
Aliivibrio	ASV557	Aliivibrio_fischeri (X74702)	100	MT111592.1 (n= >100)	From cultured walleye pollock (Alaskan cod) in Korea
Photobacterium	ASV1870	Photobacterium_angustum (D25307)	100	MN145839.1 (n=9)	Environmental Seawater Sample
[truncated: 14 more rows]
